# Supplementary material for: Creation of a Plant Metabolite Spectral Library for Untargeted and Targeted Metabolomics
Source: Int J Mol Sci. 2023 Jan 23;24(3):2249. doi: 10.3390/ijms24032249 (PMC9916794; doi:10.3390/ijms24032249)
Supplement: Supplementary file 1 [file ijms-24-02249-s001.zip › ijms-2034205 Supplemental Tables S1 and S2.xlsx]

## Sheet: Instruction
	n/a	not available
	gray color	we can't get the MS1 or MS2 after several rounds. Or we only have stock solution for those compounds.
	(+/-)	positive and negative modes
	hcd20-60	we have hcd 20, 30, 40, 50, 60
	NO	especially marked in 1st round column for optimization

## Sheet: Supplemental Table S1
Num. in vial	Abbr. name	Chemical name	Exact Mass	CAS No.	PubChem CID	Formular	KEGG ID	Classify	Mode (-N,+P)	Best one	1st round	2nd round	3rd round	4th round	5th round	6th round	7th round
1	JA_Ile	(-)-Jasmonoyl-L-isoleucine	323.21	120330-93-0	5497150	C18H29NO4	C18699	not assigned	+	3rd, hcd40(+)	no MS2	n/a	hcd20,30,40,60,80(+)
2	NAD	Nicotinamide adenine dinucleotide	663.109	53-84-9	5892	C21H27N7O14P2	C00003	nucleic acid	-	1st, hcd30(-)	hcd30(-)
3	1_3DAPro	1,3-Diaminopropane	74.0844	109-76-2	428	C3H10N2	C00986	amines	+	1st, hcd30(+)	hcd30(+)
4	1_4DABut	1,4-Diaminobutane	88.1	110-60-1	1045	C4H12N2	C00134	amines	+	1st, hcd30(+)	hcd30(+)
5	10CA	10-Camphorsulfonic acid	232.077	5872-08-2	18462	C10H16O4S	n/a	n/a	+/-	1st, hcd30(+/-)	hcd30(+/-)
6	12OPDA	12-Oxo-phytodienoic acid	292.204	67204-66-4	5280411	C18H28O3	C13816	fatty acids	-	2nd, hcd35(-)	no MS1	hcd35(-)
7	13HpOTrE	13(S)-Hydroperoxylinolenic acid	310.214	67597-26-6	5497123	C18H30O4	C04785	fatty acids	+	7th, hcd30(+)	no MS1	no MS1	n/a	n/a	n/a	n/a	hcd20,30,50(+)
8	1ACC	1-Aminocyclopropane-1-carboxylic acid	101.048	22059-21-8	535	C4H7NO2	C01234	amines	+/-	3rd, hcd120(-),hcd30(+)	no MS1	hcd35(+/-)	hcd30-100,120 (+/-)
9	Kes	1-Kestose	504.169	470-69-9	440080	C18H32O16	C03661	carbohydrates	-	3rd, hcd20(-)	no MS2	n/a	hcd20,30,40,50,60(-)
10	MeG	1-Methylguanidine	73.064	471-29-4	10111	C2H7N3	C02294	amines	+	1st, hcd30(+)	hcd30(+)
11	MeHa	1-Methylhistamine	125.095	501-75-7	3614	C6H11N3	C05127	amines	+	1st, hcd30(+)	hcd30(+)
12	MeHd	1-Methylhistidine	169.085	332-80-9	92105	C7H11N3O2	C01152	amino acid	+	3rd, hcd60(+)	no MS2	n/a	hcd20-40,60,80(+)
13	MeNA	1-Methylnicotinamide	137.071	3106-60-3	457	C7H9N2O+	C02918	amide	+	3rd,hcd120(+)	hcd30(+), NO	n/a	hcd30-100,120 (+)
14	Oct	1-Octacosanol	410.449	557-61-9	68406	C28H58O	C08387	not assigned			no MS1	no MS1	n/a	n/a	no MS1	n/a	no MS1
15	DHBA	2,3-Dihydroxybenzoic acid	154.027	303-38-8	19	C7H6O4	C00196	organic acid	-	1st, hcd30(-)	hcd30(-)
16	PDCA	2,3-Pyridinedicarboxylic acid	167.022	89-00-9	1066	C7H5NO4	C03722	organic acid	+/-	1st, hcd30(+/-)	hcd30(+/-)
17	AEPPA	2-Aminoethylphosphonic acid	125.024	2041-14-7	339	C2H8NO3P	C03557	amines	-	3rd, hcd50(-)	hcd30(-), NO	n/a	hcd20-60(-)
18	DA	2'-Deoxyadenosine	251.102	958-09-8	13730	C10H13N5O3	C00559	nucleic acid	+	1st, hcd30(+)	hcd30(+)
19	DAMP	2-Deoxyadenosine-5-monophosphate	331.068	653-63-4	621	C10H14N5O6P	C00360	nucleic acid	+/-	1st, hcd30(+/-)	hcd30(+/-)
20	DG	2'-Deoxyguanosine	267.097	961-07-9	135402018	C10H13N5O4	C00330	nucleic acid	-	1st, hcd30(-)	hcd30(-)
21	DGMP	2'-Deoxyguanosine-5'-monophosphate	347.063	902-04-5	135398597	C10H14N5O7P	C00362	nucleic acid		5th, hcd20(-)	no MS1	no MS1	n/a	n/a	hcd20,30,50(-)
22	DI	2'-Deoxyinosine	252.086	890-38-0	135398593	C10H12N4O4	C05512	nucleic acid	-	1st, hcd30(-)	hcd30(-)
23	DITP	2-Deoxyinosine-5-triphosphate	491.985	16595-02-1	135398616	C10H15N4O13P3	C01345	nucleic acid	+/-	3rd, hcd30(-), hcd20(+)	hcd30(+/-),NO	n/a	hcd20-60(+/-)
24	DRP	2-Deoxyribose-5-phosphate	214.024	102916-66-5	45934311	C5H11O7P	C00673	nucleic acid	-	1st, hcd30(-)	hcd30(-)
25	DU	2'-Deoxyuridine	228.075	951-78-0	13712	C9H12N2O5	C00526	nucleic acid	-	1st, hcd30(-)	hcd30(-)
26	NPP	4-Nitrophenyl phosphate disodium salt	262.957	4264-83-9	77949	C6H4NNa2O6P	C03360	not assign	-	1st, hcd30(-)	hcd30(-)
27	removed	the same as 43
28	OHCA	2-Hydroxycinnamic acid	164.047	614-60-8	637540	C9H8O3	C01772	phenylpropanoids	+/-	1st, hcd30(+/-)	hcd30(+/-)
29	OHIBA	2-Hydroxyisobutyric acid	104.047	594-61-6	11671	C4H8O3	C21297	organic acid	-	3rd, hcd60(-)	hcd30(-), NO	n/a	hcd20-60(-)
30	2OHPAA	2-Hydroxyphenylacetic acid	152.047	614-75-5	11970	C8H8O3	C05852	organic acid	-	3rd, hcd20(+)	hcd30(-), NO	n/a	hcd20-60(-)
31	OHPy	2-Hydroxypyridine	95.0371	142-08-5	8871	C5H5NO	C02502	n/a	+	3rd, hcd120(+)	hcd30(+), NO	n/a	hcd30-100, 120(+)
32	2IPMA	2-Isopropylmalic acid	176.068	3237-44-3	77	C7H12O5	C02504	organic acid	+	1st, hcd30(+)	hcd30(+)
33	2MeOCA	2-Methoxycinnamic acid	178.063	1011-54-7	734154	C10H10O3	n/a	phenylpropanoids	+	3rd, hcd70(+)	hcd30(+), NO	n/a	hcd30-100, 120(+)
34	2PGA	2-Phosphoglyceric acid sodium salt hydrate	251.939	70195-25-4	57369826	C3H4Na3O7P	n/a	organic acid	+/-	1st, hcd30(-); 4th, hcd30(+)	no MS2, hcd30(-)	n/a	no MS2	hcd30,50,70(+/-)
35	DoPAC	3, 4-Dihydroxyphenylacetic acid	168.042259	102-32-9	547	C8H8O4	C01161	benzenoids	-	3rd, hcd60(-)	hcd30(-), NO	n/a	hcd20-60(-)
36	DHPA	3, 4-Dihydroxyphenylalanine	197.068808	59-92-7	6047	C9H11NO4	C00355	amino acid	+	1st, hcd30(+)	hcd30(+)
37	OHPA	3-(4-Hydroxyphenyl)propionic acid	166.063	501-97-3	10394	C9H10O3	C01744	phenylpropanoids		5th, hcd50(+/-)	no MS2	no MS1(+), no MS2(-)	n/a	n/a	hcd20,30,50(+/-)
38	OHMeCA	3-Hydroxy-4-methoxycinnamic acid	194.057909	537-73-5	736186	C10H10O4	C10470	phenylpropanoids	+	3rd, hcd40(+)	hcd30(+), NO	n/a	hcd30-60(+)
39	OHAA	3-Hydroxyanthranilic acid	153.042593	548-93-6	86	C7H7NO3	C00632	amines	+/-	3rd, hcd60(+); 5th, hcd50(-)	hcd30(+/-),NO	n/a	hcd20-60(+)	neg, tolerance>10ppm	hcd20,30,50(-)
40	IAA	3-Indole acetic acid	175.063329	87-51-4	802	C10H9NO2	C00954	alkaloid	+	3rd, hcd30(+)	no MS2	n/a	hcd20-40,60,80(+)
41	3IPMA	3-Isopropylmalic acid	176.068473	16048-89-8	36	C7H12O5	N/A	organic acid	-	1st, hcd30(-)	hcd30(-)
42	removed	the same as 485
43	MeOBANa	3-Methyl-2-oxobutyrate sodium	139.037	N/A	87112601	C5H8NaO3	n/a	organic acid	-	4th, hcd70(-)	hcd30(-), NO	n/a	n/a	hcd30,50,70(-)
44	MeA	3-Methyladenine	149.07	5142-23-4	135398661	C6H7N5	C00913	not assigned	+	3rd, hcd80(+)	no MS2	n/a	hcd20-40,60,80(+)
45	MeHis	3-Methyl-L-histidine	169.085	368-16-1	64969	C7H11N3O2	C01152	amino acid	+/-	1st, hcd30(+)	hcd30(+/-)
46	3-PGA	3-Phosphoglyceric acid disodium salt	229.957	80731-10-8	16219906	C3H5Na2O7P	C00597	organic acid	+	3rd, hcd30(+)	no MS2	n/a	hcd20-40,60,80(+)
47	UPA	3-Ureidopropionic acid	132.053	462-88-4	111	C4H8N2O3	C02642	amines	+/-	1st, hcd30(+)	hcd30(+/-)
48	OHMeOCA	4-Hydroxy-3-methoxycinnamaldehyde	178.063	20649-42-7	5280536	C10H10O3	C02666	phenylpropanoids	+/-	1st, hcd30(+)	hcd30(+/-）
49	OHBA	4-Hydroxybenzoic acid	138.032	99-96-7	135	C7H6O3	C00156	benzenoids	-	5th, hcd50(-)	hcd30(-), NO	n/a	n/a	neg, tolerance>10ppm	hcd20,30,50(-)
50	OHBAL	4-Hydroxybenzyl alcohol	124.052	623-05-2	125	C7H8O2	C17467	benzenoids	-	3rd, hcd60(-)	no MS2	n/a	hcd20-40,60,80(-)
51	4OHPAA	4-Hydroxyphenylacetic acid	152.047	156-38-7	127	C8H8O3	C00642	organic acid	-	3rd, hcd60(-)	no MS1	no MS2	hcd20-40,60,80(-)
52	UA	4-Imidazoleacrylic acid	138.043	104-98-3	736715	C6H6N2O2	C00785	organic acid	-	5th, hcd50(-)	hcd30(-), NO	n/a	n/a	neg, tolerance>10ppm	hcd20,30,50(-)
53	MeTE	4-Methyl-5-thiazoleethanol	143.04	137-00-8	1136	C6H9NOS	C04294	alkaloid	+	3rd, hcd60(+)	hcd30(+), NO	n/a	hcd20-60(+)
54	NP	4-Nitrophenol	139.027	100-02-7	980	C6H5NO3	C00870	benzenoids	-	1st, hcd30(-)	hcd30(-)
55	RA	Retinoic acid	300.209	302-79-4	444795	C20H28O2	C00777	isoprenoids	+	3rd, hcd40(+)	hcd30(+), NO	n/a	hcd20-60(+)
56	DMeA	5-Deoxy-5-methylthioadenosine	297.09	2457-80-9	439176	C11H15N5O3S	C00170	nucleic acid	+	1st, hcd30(+)	hcd30(+)
57	MeCyt	5-Methylcytosine	125.059	554-01-8	65040	C5H7N3O	C02376	not assigned	+	3rd, hcd80(+)	no MS2	n/a	hcd20-40,60,80(+)
58	DHC	6,7-Dihydroxycoumarin	178.027	305-01-1	5281416	C9H6O4	C09263	phenylpropanoids	+/-	3rd, hcd70(+/-)	hcd30(+/-),NO	n/a	hcd30-70(+/-)
59	ACA	6-Aminocaproic acid	131.095	60-32-2	564	C6H13NO2	C02378	fatty acids	+	3rd, hcd40(+)	no MS2	n/a	hcd20-40,60,80(+)
60	PPC	Phosphocreatine	211.036	67-07-2	9548602	C4H10N3O5P	C02305	not assigned	+/-	3rd, hcd20(-), hcd40(+)	hcd30(-), NO	n/a	hcd20-60(+/-)
61	6OHF	6-Hydroxyflavone	238.063	6665-83-4	72279	C15H10O3	C14137	flavonoids	+/-	3rd, hcd60(+/-)	hcd30(+/-),NO	n/a	hcd20-60(+/-)
62	CC	Choline chloride	139.076	67-48-1	6209	C5H14ClNO	n/a	n/a	+	2nd, hcd35(+)	no MS1	hcd35(+)	set the wrong precursor
63	8OHF	7-Hydroxyflavone	238.063	6665-86-7	5281894	C15H10O3	C11264	flavonoids	+	3rd, hcd90(+)	hcd30(+), NO	n/a	hcd30-100,120(+)
64	8N_cGMP	8-Nitroguanosine 3',5'-cyclic phosphate	390.033	N/A	135475930	C10H11N6O9P	n/a	not assigned	-	3rd, hcd30(-)	no MS2	n/a	hcd20-40,60,80(-)
65	ABA	Abscisic acid	264.136	21293-29-8	5280896	C15H20O4	C11060	isoprenoids	+/-	3rd, hcd40(+), hcd50(-)	no MS1	hcd35(+/-), NO	hcd20-60(+/-)
66	Galac	D-Galactosamine hydrochloride	215.056	1772-03-8	74493	C6H14ClNO5	C02262	carbohydrates	+	1st, hcd30(+)	hcd30(+)
67	AcCh	Acetylcholine	146.118	51-84-3	187	C7H16NO2+	C01996	amines	+	4th, hcd50(+)	hcd30(+), NO	n/a	pos, tolerance>10 ppm	hcd30,50,70(+)
68	AcSA	Acetylsalicylic acid	180.042	50-78-2	2244	C9H8O4	C01405	benzenoids	+/-	1st, hcd30(+/-)	hcd30(+/-),NO	n/a	no MS1	neg/pos, tolerance>10ppm	no MS1	no MS1
69	Ade	Adenine	135.054	73-24-5	190	C5H5N5	C00147	nucleic acid	+/-	3rd, hcd60(+); 4th, hcd70(-)	hcd30(+/-),NO	n/a	hcd20-60(+)	hcd30,50,70(-)
70	Ads	Adenosine	267.097	58-61-7	60961	C10H13N5O4	C00212	nucleic acid	+	1st, hcd30(+)	hcd30(+), NO	n/a	hcd20-60(+)
71	5'AMP	Adenosine 5'-monophosphate	347.063	61-19-8	6083	C10H14N5O7P	C00020	nucleic acid	+/-	1st, hcd30(-)	hcd30(+), NO; hcd30(-)
72	ADP	Adenosine diphosphate	427.029	58-64-0	6022	C10H15N5O10P2	C00008	nucleic acid	+/-	3rd, hcd20(+),hcd30(-)	hcd30(+/-),NO	n/a	hcd20-60(+/-)
73	NAAD	Nicotinic acid adenine dinucleotide sodium salt	687.083	104809-30-5	71308553	C21H26N6NaO15P2	C00857	nucleic acid	+/-	5th, hcd10(-), hcd15(+)	hcd30(+/-),NO	n/a	set the wrong precursor	hcd30,50,70(+/-)	hcd10,15,20(+/-)
74	3'AMP	Adenosine-3'-monophosphate	347.063	84-21-9	41211	C10H14N5O7P	C01367	nucleic acid	+/-	1st, hcd30(-)	hcd30(+), NO; hcd30(-)
75	EryP	D-Erythrose 4-phosphate sodium salt	221.991	103302-15-4	56845737	C4H8NaO7P	C00279	not assigned	-	4th, hcd30(-)	hcd30(-), NO	n/a	set the wrong precursor	hcd30,50,70(-)
76	ATP	Adenosine-5'-triphosphate	506.996	56-65-5	5957	C10H16N5O13P3	C00002	nucleic acid	-	5th, hcd30(-)	no MS2	n/a	no MS2	no MS2	hcd20,30,50(-)
77	Ado	Adonitol	152.068	87-99-0	6912	C5H12O5	C00474	carbohydrates	+	1st, hcd30(+)	hcd30(+)
78	Agm	Agmatine	130.122	306-60-5	199	C5H14N4	C00179	amines	+	1st, hcd30(+)	hcd30(+)
79	Ala	Alanine	89.0477	56-41-7	5950	C3H7NO2	C00041	amino acid	+	3rd, hcd80(+)	no MS2	n/a	hcd20-40,60,80(+)
80	Alla	Allantoin	158.044	97-59-6	204	C4H6N4O3	C01551	not assigned	+/-	1st, hcd30(+/-)	hcd30(+/-)
81	MaP	Alpha-D-Mannose-1-phosphate	260.03	N/A	439279	C6H13O9P	C00636	carbohydrates	+	5th, hcd20(+)	no MS2	n/a	no MS1	no MS1	hcd20,30,50(+)	hcd10,15(+)
82	Lactose	Alpha-lactose monohydrate	360.127	5989-81-1	104938	C12H24O12	n/a	carbohydrates			no MS1	n/a	n/a	n/a	n/a	n/a	no MS1
83	Lipoamide	Alpha-Lipoamide	205.06	940-69-2	863	C8H15NOS2	C00248	not assign	+	1st, hcd30(+)	hcd30(+)
84	AntA	Anthranilic acid	137.048	118-92-3	227	C7H7NO2	C00108	benzenoids	+/-	3rd, hcd60(+), hcd50(-)	hcd30(+/-),NO	n/a	hcd20-60(+/-)
85	Api	Apigenin	270.053	520-36-5	5280443	C15H10O5	C01477	flavonoids	+/-	3rd, hcd60(+),hcd60(-)	hcd30(+/-),NO	n/a	hcd20-60(+/-)
86	Api7Glu	Apigenin-7-glucoside	432.106	578-74-5	5280704	C21H20O10	C04608	flavonoids	+/-	3rd, hcd20(+),hcd40(-)	hcd30(+/-),NO	n/a	hcd20-60(+/-)
87	Arb	Arbutin	272.09	497-76-7	440936	C12H16O7	C06186	glycosides	-	3rd, hcd20(-)	hcd30(-), NO	n/a	hcd20-60(-)
88	Arg	Arginine	174.112	74-79-3	6322	C6H14N4O2	C00062	amino acid	+/-	1st, hcd30(+)	hcd30(+); hcd30(-), NO
89	Vc	Ascorbic acid	176.032	50-81-7	54670067	C6H8O6	C00072	vitamins and cofactors	-	1st, hcd30(-)	hcd30(-)
90	Asp	Asparagine	132.053	70-47-3	6267	C4H8N2O3	C00152	amino acid	+/-	1st, hcd30(+/-)	hcd30(+/-)
91	AsA	Aspartic acid	133.038	56-84-8	5960	C4H7NO4	C00049	amino acid	+/-	1st, hcd30(+/-)	hcd30(+/-)
92	BA	Benzoic acid	122.037	65-85-0	243	C7H6O2	C00539	benzenoids	-	3rd, hcd60(-)	hcd30(-), NO	n/a	hcd20-60(-)
93	BerA	Berbamine	608.289	478-61-5	10170	C37H40N2O6	C9357	alkaloid	+	3rd, hcd40(+)	hcd30(+), NO	n/a	hcd20-60(+)
94	BerB	Berberine	336.124	2086-83-1	2353	C20H18NO4+	C00757	alkaloid	+	4th, hcd70(+)	hcd30(+), NO	n/a	set the wrong precursor	hcd30,50,70(+)
95	NADP	Beta NADP monosodium salt	765.057	1184-16-3	2724369	C21H27N7NaO17P3	C00006	vitamins and cofactors	+/-	5th, hcd15(+), hcd10(-)	hcd30(+/-),NO	n/a	set the wrong precursor	hcd30,50,70(+/-)	hcd10,15,20(+/-)
96	Bet	Betaine	117.079	107-43-7	247	C5H11NO2	C00719	not assign	+	3rd, hcd40(+)	no MS2	n/a	hcd20-40,60,80(+)
97	BetA	Betaine aldehyde	102.092	7418-61-3	249	C5H12NO+	C00576	amines			no MS1
98	BioA	Biochanin A	284.068	491-80-5	5280373	C16H12O5	C00814	flavonoids	+/-	3rd, hcd60(+/-)	hcd30(+/-),NO	n/a	hcd20-60(+/-)
99	Biotin	Biotin	244.088	58-85-5	171548	C10H16N2O3S	C00120	vitamins and cofactors	+/-	3rd, hcd50(+),hcd60(-)	hcd30(+/-),NO	n/a	hcd20-60(+/-)
100	Cad	Cadaverine	102.116	462-94-2	273	C5H14N2	C01672	amines	+	3rd, hcd60(+)	hcd30(+), NO	n/a	hcd20-60(+)
101	CafA	Caffeic acid	180.042	331-39-5	689043	C9H8O4	C01197	phenylpropanoids	+/-	3rd, hcd40(-), hcd60(+)	hcd30(+/-),NO	n/a	hcd20-60(+/-)
102	Caf	Caffeine	194.08	58-08-2	2519	C8H10N4O2	C07481	alkaloid	+	3rd, hcd60(+)	hcd30(+), NO	n/a	hcd20-60(+)
103	CakCl	Callistephin Chloride	468.082	18466-51-8	3080714	C21H21ClO10	n/a	flavonoids	+	3rd, hcd30(+)	hcd30(+), NO	n/a	hcd20-60(+)
104	Cap	Capsaicin	305.199	404-86-4	1548943	C18H27NO3	C06866	benzenoids	+	3rd, hcd20(+)	hcd30(+), NO	n/a	hcd20-60(+)
105	Car	Carnitine	161.105	406-76-8	288	C7H15NO3	C00318	amino acid	+	3rd, hcd80(+)	no MS2	n/a	hcd20-40,60,80(+)
106	CreN	Creatinine	113.059	60-27-5	588	C4H7N3O	C00791	not assign	+/-	4th, hcd120(+/-)	hcd30(+/-),NO	n/a	hcd20-60(+/-)	hcd70,90,120,150(+/-)
107	Cat	Catechin	290.079	154-23-4	9064	C15H14O6	C06562	flavonoids	+/-	1st, hcd30(-)	hcd30(+/-)
108	CatAT	Catharanthine	336.184	2468-21-5	5458190	C21H24N2O2	C09107	alkaloid	+	3rd, hcd30(+)	hcd30(+), NO	n/a	hcd20-60(+)
109	Ara	D-(+)-Arabitol	152.068	488-82-4	94154	C5H12O5	C01904	carbohydrates	+/-	1st, hcd30(+/-)	hcd30(+/-)
110	Cel	Cellobiose	342.116	528-50-7	10712	C12H22O11	C06422	carbohydrates	-	3rd, hcd20(-)	hcd30(-), NO	n/a	hcd20-60(-)
111	ChGA	Chlorogenic acid	354.095	327-97-9	1794427	C16H18O9	C00852	phenylpropanoids	+/-	3rd, hcd60(+/-)	hcd30(+/-),NO	n/a	hcd20-60(+/-)
112	Chl	Chlorophyll a	892.535	479-61-8	12085802	C55H72MgN4O5	-	#N/A			no MS1
113	CinA	Cinnamic acid	148.052	140-10-3	444539	C9H8O2	C10438	phenylpropanoids	+	2nd, hcd35(+)	no MS1	hcd35(+)
114	OHPro	cis-4-Hydroxyl-L-proline	131.13	618-27-9	24895470	C5H9NO3	n/a	amino acid	+	1st, hcd30(+)	hcd30(+)
115	AA	cis-Aconitic acid	174.016	585-84-2	643757	C6H6O6	C00417	organic acid	-	1st, hcd30(-)	hcd30(-)
116	CCA	Citraconic acid	130.027	498-23-7	643798	C5H6O4	C02226	organic acid	+/-	3rd, hcd40(-), hcd50(+)	hcd30(+/-),NO	n/a	hcd20-60(+/-)
117	CMA	Citramalic acid	148.037	597-44-4	1081	C5H8O5	C00815	organic acid	-	1st, hcd30(-)	hcd30(-)
118	CitA	Citric acid	192.027	77-92-9	311	C6H8O7	C00158	organic acid	-	1st, hcd30(-)	hcd30(-)
119	ColBA	Columbamine	338.139	3621-36-1	72310	C20H20NO4+	C01795	alkaloid	+	3rd, hcd50(+)	hcd30(+), NO	n/a	hcd20-60(+)
120	CouA	4-Coumaric acid	164.047	501-98-4	637542	C9H8O3	C00811	phenylpropanoids	+/-	3rd, hcd60(+); 4th,hcd120(-)	hcd30(+/-),NO	n/a	hcd20-60(+)	hcd70,90,120,150(-)
121	Cre	Creatine	131.069	57-00-1	586	C4H9N3O2	C00300	amino acid	+/-	1st, hcd30(-)	hcd30(-)
122	Cur	Curcumin	368.126	458-37-7	969516	C21H20O6	C10443	stilbenoids	+	4th, hcd30(+)	no MS2	n/a	no MS1	hcd30,50,70(+)
123	CyaCl	Cyanidin chloride	322.024	528-58-5	68247	C15H11ClO6	n/a	flavonoids			no MS1
124	EryDHSG	D-erythro-Dihydrosphingosine	301.298	764-22-7	91486	C18H39NO2	C00836	not assigned	+	3rd, hcd40(+)	hcd30(+), NO	n/a	hcd20-60(+)
125	cGMP	Cyclic guanosine monophosphate	345.047	7665-99-8	135398570	C10H12N5O7P	C00942	nucleic acid	+/-	1st, hcd30(-)	hcd30(+/-)
126	CysT	Cystathionine	222.067	535-34-2	834	C7H14N2O4S	C00542	not assign	+/-	1st, hcd30(-)	hcd30(+/-)
127	CysA	Cysteamine	77.0299	60-23-1	6058	C2H7NS	C01678	amines	+	3rd, hcd80(+)	no MS2	n/a	hcd20-40,60,80(+)
128	Cys	Cysteine	121.02	52-90-4	5862	C3H7NO2S	C00097	amino acid	+/-	3rd, hcd80(+)	no MS2	n/a	hcd20-40,60,80(+)
129	Cytd	Cytidine	243.086	65-46-3	6175	C9H13N3O5	C00475	nucleic acid	+/-	3rd, hcd50(-), hcd60(+)	hcd30(+/-),NO	n/a	hcd20-60(+/-)
130	Cyts	Cytosine	111.043	71-30-7	597	C4H5N3O	C00380	nucleic acid	+/-	4th, hcd120(+), hcd90(-)	hcd30(+/-),NO	n/a	hcd20-60(+/-)	hcd70,90,120,150(+/-)
131	ConAlc	Coniferyl alcohol	180.079	458-35-5	1549095	C10H12O3	C00590	phenylpropanoids	+/-	3rd, hcd80(+/-)	no MS2	n/a	hcd20-40,60,80(+/-)
132	OxaA	Oxalic acid	89.9953	144-62-7	971	C2H2O4	C00209	organic acid	-	3rd, hcd80(-)	no MS2	n/a	hcd20-40,60,80(-)
133	Daidzein	Daidzein	254.058	486-66-8	5281708	C15H10O4	C10208	flavonoids	+/-	3rd, hcd60(+/-)	hcd30(+/-),NO	n/a	hcd20-60(+/-)
134	DHAA	Dehydroascorbic acid	174.016	490-83-5	440667	C6H6O6	C05422	not assigned	-	3rd, hcd40(-)	hcd30(-), NO	n/a	hcd20-60(-)
135	HipA	Hippuric acid	179.058	495-69-2	464	C9H9NO3	C01586	phenylpropanoids	+/-	3rd, hcd60(-), hcd40(+)	hcd30(+/-),NO	n/a	hcd20-60(+/-)
136	GluA6P	D-Glucosamine-6-phosphate	259.046	3616-42-0	121988	C6H14NO8P	C00352	not assigned	+/-	1st, hcd30(+)	hcd30(+/-)
137	Glu6P	D-Glucose 6-phosphate	260.03	56-73-5	439958	C6H13O9P	C00092	carbohydrates	+/-	3rd, hcd40(-)	hcd30(+/-),NO	n/a	hcd20-60(-)
138	GluCurA	D-Glucuronic acid	194.043	528-16-5	94715	C6H10O7	C16245	carbohydrates	-	1st, hcd30(-)	hcd30(-)
139	DHFA	Dihydrofolic acid	443.155	4033-27-6	135398604	C19H21N7O6	C00415	not assigned			no MS1
140	APS	Adenosine 5'-phosphosulfate sodium salt	450.01	102029-95-8	16218925	C10H14N5NaO10PS	C00224	not assigned	-	5th, hcd20(-)	no MS2	n/a	set the wrong precursor	no MS1	hcd10,15,20(-)
141	DHJAMe	Dihydrojasmonic acid methyl ester	226.157	2630-39-9	1738124	C13H22O3	n/a	fatty acids	+	1st, hcd30(+)	hcd30(+)
142	DHOA	Dihydroorotic acid	158.033	155-54-4	648	C5H6N2O4	C00337	not assigned	+/-	1st, hcd30(+/-)	hcd30(+/-)
143	PheAA	Phenaceturic acid	193.074	500-98-1	68144	C10H11NO3	C05598	amino acid	+/-	3rd, hcd20(+/-)	hcd30(+/-),NO	n/a	hcd20-60(+/-)
144	DHZ	Dihydrozeatin	221.128	14894-18-9	32021	C10H15N5O	C02029	not assigned	+/-	3rd, hcd60(+/-)	hcd30(+/-),NO	n/a	hcd20-60(+/-)
145	Keracyanin	Cyanidin 3-O-rutinoside chloride	630.135	18719-76-1	29231	C27H31ClO15	C04491	flavonoids	+	5th, hcd20(+/-)	hcd30(+/-),NO	n/a	set the wrong precursor	hcd30,50,70(+/-)	hcd10,15,20(+/-)
146	HoCys	DL-Homocysteine	135.035	454-29-5	778	C4H9NO2S	C05330	amino acid	+/-		no MS2	n/a	no MS1	no MS1
147	Mannitol	D-Mannitol	182.079	69-65-8	6251	C6H14O6	C00392	carbohydrates	+/-	1st, hcd30(+/-)	hcd30(+/-)
148	DodA	Dodecanoic acid	200.178	143-07-7	3893	C12H24O2	C02679	fatty acids			no MS1	n/a	n/a	n/a	no MS1	n/a	mass tolerance >10ppm
149	Dopa	Dopamine	153.079	51-61-6	681	C8H11NO2	C03758	alkaloid	+/-	4th, hcd120(-), hcd90(+)	hcd30(+/-),NO	n/a	hcd20-60(+/-)	hcd70,90,120,150(+/-)
150	Brassinolide	Epibrassinolide	480.345	78821-43-9	443055	C28H48O6	C08814	steroids		5th, hcd20(+)	no MS1	no MS2	n/a	n/a	hcd20,30,50(+)
151	Epica	Epicatechin	290.079	490-46-0	72276	C15H14O6	C09727	flavonoids	+/-	1st, hcd30(-)	hcd30(+/-)
152	Erodi	Eriodictyol	288.063	552-58-9	440735	C15H12O6	C05631	flavonoids	+/-	3rd, hcd50(-)	hcd30(+/-),NO	n/a	hcd20-60(-)
153	EthA	Ethanolamine	61.0528	141-43-5	700	C2H7NO	C00189	amines	+	1st, hcd30(+)	hcd30(+), NO	n/a	hcd20-60(+）	hcd70,90,120,150(+)
154	EthMA	Ethylmalonic acid	132.042	601-75-2	11756	C5H8O4	n/a	organic acid	+/-	3rd, hcd50(-)	hcd30(-),NO	n/a	hcd20-60(-)
155	Eup	Eupatorin	344.09	855-96-9	97214	C18H16O7	n/a	flavonoids	+/-	3rd, hcd30(-), hcd50(+)	hcd30(+),NO	n/a	hcd20-60(+/-)
156	FerA	Ferulic acid	194.058	1135-24-6	445858	C10H10O4	C01494	phenylpropanoids	+/-	1st, hcd30(+)	hcd30(+/-)
157	FolA	Folic acid	441.14	59-30-3	135398658	C19H19N7O6	C00504	vitamins and cofactors	+/-	1st, hcd30(-)	hcd30(+/-)
158	Fructose	Fructose	180.063	7660-25-5	2723872	C6H12O6	C00095	carbohydrates	-	3rd, hcd40(-)	hcd30(-),NO	n/a	hcd20-60(-)
159	F16P2	Fructose 1,6-bisphosphate	339.996	34693-23-7	445557	C6H14O12P2	C00354	carbohydrates	+/-	4th, hcd30(-)	no MS2	n/a	no MS1	hcd30,50,70(-)
160	F6P	Fructose 6-phosphate	260.03	6814-87-5	69507	C6H13O9P	C00085	carbohydrates	+/-	3rd, hcd40(-)	hcd30(+/-),NO	n/a	hcd20-60(-)
161	FumA	Fumaric acid	116.011	110-17-8	444972	C4H4O4	C00122	organic acid	-	1st, hcd30(-)	hcd30(-)
162	Gal	Galactinol dihydrate	378.137	16908-86-4	16218555	C12H22O11	C01235	carbohydrates	+/-	3rd, hcd30(-)	hcd30(-),NO	n/a	hcd20-60(-)
163	Gallate	Gallic acid	170.022	149-91-7	370	C7H6O5	C01424	benzenoids	-	3rd, hcd60(-)	hcd30(-),NO	n/a	hcd20-60(-)
164	GluCys	Gamma-Glu-Cys	250.062	636-58-8	123938	C8H14N2O5S	C00669	amino acid	+/-	1st, hcd30(+)	hcd30(+/-),NO
165	Gen	Genistein	270.053	446-72-0	5280961	C15H10O5	C06563	flavonoids	+/-	3rd, hcd60(+/-)	hcd30(+/-),NO	n/a	hcd20-60(+/-)
166	Gentisate	Gentisic acid sodium	176.009	4955-90-2	23663629	C7H5NaO4	C00628	organic acid	-	3rd, hcd30(-)	hcd30(-),NO	n/a	hcd20-60(-)
167	GluSS	D-glucosylsphingosine	461.335		5280570	C24H47NO7	C03108	not assigned	+	1st, hcd30(+)	hcd30(+)
168	GA3	Gibberellin A3	346.142	77-06-5	6466	C19H22O6	C01699	terpenoids	-	3rd, hcd40(-)	hcd30(-),NO	n/a	hcd20-60(-)
169	GA4	Gibberellin A4	332.162	468-44-0	92109	C19H24O5	C11864	terpenoids	-	3rd, hcd50(-)	hcd30(-),NO	n/a	hcd20-60(-)
170	Glu	Glucose	180.063	2280-44-6	5793	C6H12O6	C00031	carbohydrates	-	1st, hcd30(+)	hcd30(+)
171	GluA	Glutamic acid	147.053	56-86-0	33032	C5H9NO4	C00025	amino acid	+/-	1st, hcd30(+/-)	hcd30(+/-)
172	Glutamine	Glutamine	146.069	56-85-9	5961	C5H10N2O3	C00064	amino acid	+/-	1st, hcd30(+/-)	hcd30(+/-)
173	Glutarate	Glutaric acid	132.042	110-94-1	743	C5H8O4	C00489	organic acid	-	1st, hcd30(-)	hcd30(-)
174	GSSG	Glutathione oxidized	612.152	27025-41-8	65359	C20H32N6O12S2	C00127	vitamins and cofactors	+/-	3rd, hcd20(+); 5th, hcd20(-)	hcd30(+/-),NO	n/a	hcd20-60(+)	neg, tolerance>10 ppm	hcd20,30,50(-)
175	GSH	Glutathione reduced	307.084	70-18-8	124886	C10H17N3O6S	C02471	vitamins and cofactors	+/-	1st, hcd30(+/-)	hcd30(+/-)
176	GlyA3P	Glyceraldehyde 3-phosphate	169.998	591-59-3	729	C3H7O6P	C00661	not assign	+/-	3rd, hcd40(-), hcd30(+)	no MS2	n/a	hcd20-40,60,80(+/-)
177	Gly	Glycine	75.032	56-40-6	750	C2H5NO2	C00037	amino acid	+/-	4th, hcd120(+/-)	no MS2	n/a	hcd20-40,60,80(+/-)	hcd70,90,120,150(+/-)
178	GlyA	Glycolic acid	76.016	79-14-1	757	C2H4O3	C00160	organic acid	-	4th, hcd150(-)	hcd30(-),NO	n/a	hcd20-60(-)	hcd70,90,120,150(-)
179	Guanidine	Guanidine	59.0483	113-00-8	3520	CH5N3	C17349	amines	+	3rd, hcd20(+)	hcd30(+),NO	n/a	hcd20-60(+)	hcd70,90,120,150(+)
180	Guanine	Guanine	151.049	73-40-5	135398634	C5H5N5O	C00242	nucleic acid	+/-	4th, hcd70(-), hcd50(+)	hcd30(+/-),NO	n/a	no MS1	hcd30,50,70(+/-)
181	Guanosine	Guanosine	283.092	118-00-3	135398635	C10H13N5O5	C00387	nucleic acid	+/-	3rd, hcd50(-), hcd30(+)	hcd30(+/-),NO	n/a	hcd20-60(+/-)
182	GDP	Guanosine-5'-diphosphate	443.024	146-91-8	135398619	C10H15N5O11P2	C00035	nucleic acid	-	1st, hcd30(+)	hcd30(+)
183	GMP	Guanosine-5'-monophosphate	363.058	85-32-5	135398631	C10H14N5O8P	C00144	nucleic acid	-	1st, hcd30(+)	hcd30(+)
184	GTP	Guanosine-5'-triphosphate	522.991	86-01-1	135398633	C10H16N5O14P3	C00044	nucleic acid		5th, hcd20(+), hcd30(-)	no MS1	no MS1	n/a	n/a	hcd20,30,50(+/-)
185	GulA	Gulonic acid gamma lactone	178.048	6322-07-2	608	C6H10O6	C01040	carbohydrates	-	3rd, hcd40(-)	hcd30(-),NO	n/a	hcd20-60(-)
186	Hes	Hesperetin	302.079	520-33-2	72281	C16H14O6	C01709	flavonoids	+/-	1st, hcd30(+)	hcd30(+/-)
187	Hista	Histamine	111.08	51-45-6	774	C5H9N3	C00388	amines	+	1st, hcd30(+)	hcd30(+)
188	Histi	Histidine	155.069	71-00-1	6274	C6H9N3O2	C00135	nucleic acid	+	1st, hcd30(+)	hcd30(+)
189	HomoGA	Homogentisic acid	168.042	451-13-8	780	C8H8O4	C00544	benzenoids	+/-	1st, hcd30(+/-)	hcd30(+/-)
190	HomoMet	Homomethionine ( the same as No. 493)	163.067	25148-30-5	11298145	C6H13NO2S	C17213	not assigned	+	1st, hcd30(+)	hcd30(+)
191	Hypot	Hypotaurine	109.02	300-84-5	107812	C2H7NO2S	C00519	not assigned			no MS1	n/a	n/a	n/a	n/a	n/a	mass tolerance >10ppm
192	Hypox	Hypoxanthine	136.039	68-94-0	135398638	C5H4N4O	C00262	alkaloid	-	3rd, hcd60(-)	hcd30(-),NO	n/a	hcd20-60(-)
193	IBA	Indole butyric acid	203.095	133-32-4	8617	C12H13NO2	C11284	not assigned	+/-	2nd, hcd35(-)	no MS1	hcd35(+/-)
194	ICA	Indole carboxylic acid	161.048	1477-50-5	72899	C9H7NO2	C19837	alkaloid	+/-	3rd, hcd30(-); 4th, hcd70(+)	hcd30(+/-),NO	n/a	hcd20-60(-)	hcd30,50,70(+)
195	Inosine	Inosine	268.081	58-63-9	135398641	C10H12N4O5	C00294	not assigned	+	4th, hcd70(+)	hcd30(+),NO	n/a	set the wrong precursor	hcd30,50,70(+)	hcd80,100,130(+)
196	IDP	Inosine-5'-diphosphate	493.959	71672-86-1	135445743	C10H11N4Na3O11P2	C00104	not assigned			no MS1
197	IMP	Inosine-5'-monophosphate	708.245	N/A	6428468	C25H53N4O8PSi5	C00130	not assigned			no MS1	no MS1	n/a	n/a	no MS1
198	IP3	Inositol 1,4,5-triphosphate	419.962	2068-89-5	55310	C6H15O15P3	C01245	carbohydrates		5th, hcd30(+/-)	no MS1	no MS1	n/a	n/a	hcd20,30,50(+/-)
199	Nicotiflorin	Kaempferol 3-O-rutinoside	594.158	17650-84-9	5318767	C27H30O15	C21833	flavonoids	-	3rd, hcd40(-)	hcd30(-),NO	n/a	hcd20-60(-)
200	InDP	Inositol-2,4-diphosphate sodium	383.96	N/A	91886131	C6H12Na2O12P2	n/a	not assigned	+/-	1st, hcd30(-)	hcd30(-)
201	ICitA	Isocitric acid	192.027	320-77-4	1198	C6H8O7	C00311	organic acid	-	1st, hcd30(-)	hcd30(-)
202	Iqu	Isoliquiritigenin	256.074	961-29-5	638278	C15H12O4	C08650	flavonoids	+/-	1st, hcd30(+/-)	hcd30(+/-)
203	Imal	Isomaltose	342.116	499-40-1	439193	C12H22O11	C00252	carbohydrates	+/-	1st, hcd30(+/-)	hcd30(+/-)
204	JA	Jasmonic acid	210.126	6894-38-8	5281166	C12H18O3	C08491	fatty acids	+/-	1st, hcd30(+/-)	hcd30(+/-)
205	Jatro	Jatrorrhizine	338.139	3621-38-3	72323	C20H20NO4+	C09553	alkaloid	-	1st, hcd30(-)	hcd30(-)
206	KaeFd	Kaempferide	300.063	491-54-3	5281666	C16H12O6	C10098	flavonoids	-	1st, hcd30(-)	hcd30(-)
207	KaeFo	Kaempferol	286.048	520-18-3	5280863	C15H10O6	C05903	flavonoids	+/-	3rd, hcd60(+/-)	hcd30(+/-),NO	n/a	hcd20-60(+/-)
208	Kinetin	6-Furfurylaminopurine	215.081	525-79-1	3830	C10H9N5O	C08272	nucleic acid	+/-	1st, hcd30(+)	hcd30(+/-)
209	LA	Lactic acid	90.0317	50-21-5	612	C3H6O3	C01432	organic acid	-	3rd, hcd60(-)	hcd30(-), NO	n/a	hcd20-60(-)
210	Carn	L-Carnosine	226.107	305-84-0	439224	C9H14N4O3	C00386	amino acid	+/-	1st, hcd30(+/-)	hcd30(+/-)
211	Citr	L-Citrulline	175.096	372-75-8	9750	C6H13N3O3	C00327	amino acid	-	1st, hcd30(+)	hcd30(+)
212	CysSul	L-Cysteine-S-Sulfate	200.977	1637-71-4	115015	C3H7NO5S2	C05824	amino acid	-	1st, hcd30(+)	hcd30(+)
213	Leu	Leucine	131.095	61-90-5	6106	C6H13NO2	C00123	amino acid	+/-	1st, hcd30(+/-)	hcd30(+/-)
214	Lid	Lidocaine	234.173	137-58-6	3676	C14H22N2O	C07073	#N/A	+	1st, hcd30(+)	hcd30(+)
215	LigAlc	Lignoceryl alcohol	354.386	506-51-4	10472	C24H50O	n/a	not assigned			no MS1	no MS1	n/a	n/a	n/a	n/a	mass tolerance>10ppm
216	LinA	Linoleic acid	280.24	60-33-3	5280450	C18H32O2	C01595	fatty acids			no MS1	no MS1
217	LinnA	Linolenic acid	278.225	463-40-1	5280934	C18H30O2	C06427	fatty acids	+	1st, hcd30(+)	hcd30(+)
218	Astragalin	Kaempferol 3-O-glucoside	448.101	480-10-4	5282102	C21H20O11	C12249	flavonoids	+/-	1st, hcd30(+/-)	hcd30(+/-)
219	LipA	Lipoic acid	206.044	1200-22-2	6112	C8H14O2S2	C16241	fatty acids	-	6th, hcd20(-)	no MS2	n/a	input mistake	neg, tolerance>10 ppm	set up mistake	hcd20,40,60(-)
220	LiQu	Liquiritigenin	256.074	578-86-9	114829	C15H12O4	C09762	flavonoids	+/-	1st, hcd30(+/-)	hcd30(+/-)
221	MA	L-Malic acid	134.022	97-67-6	222656	C4H6O5	C00149	organic acid	-	1st, hcd30(-)	hcd30(-)
222	Met	L-Methionine	149.051	63-68-3	6137	C5H11NO2S	C00073	amino acid	+/-	1st, hcd30(+/-)	hcd30(+/-)
223	Luteolin	Luteolin	286.048	491-70-3	5280445	C15H10O6	C01514	flavonoids	+/-	3rd, hcd60(+); 4th, hcd50(-)	hcd30(+/-),NO	n/a	hcd20-60(+)	neg, tolerance>10 ppm	set up mistake	hcd20,40,60(-)
224	Luteoloside	Luteolin-7-beta-glucoside	448.101	5373-11-5	5280637	C21H20O11	C03951	flavonoids	+/-	3rd, hcd20(+), hcd30(-)	hcd30(+/-),NO	n/a	hcd20-60(+/-)
225	Lys	Lysine	146.106	56-87-1	5962	C6H14N2O2	C00047	amino acid	-	3rd, hcd60(-)	hcd30(-),NO	n/a	hcd20-60(-)
226	Mag	Magnoflorine	342.171	2141-09-5	73337	C20H24NO4+	C09581	alkaloid	+	1st, hcd30(+)	hcd30(+)
227	MalA	Malonic acid	104.011	141-82-2	867	C3H4O4	C00383	organic acid	-	1st, hcd30(-)	hcd30(-)
228	Maltose	Maltose	342.116	69-79-4	6255	C12H22O11	C00208	carbohydrates	-	1st, hcd30(-)	hcd30(-)
229	ManA	Mandelic acid	152.047	90-64-2	1292	C8H8O3	C01983	benzenoids	-	1st, hcd30(-)	hcd30(-)
230	Mel	Melatonin	232.121	73-31-4	896	C13H16N2O2	C01598	alkaloid	+/-	1st, hcd30(+/-)	hcd30(+/-)
231	Melib	Melibiose	342.116	585-99-9	11458	C12H22O11	C05402	carbohydrates			no MS1
232	MecA	Mesaconic acid	130.027	498-24-8	638129	C5H6O4	C01732	organic acid	-	1st, hcd30(-)	hcd30(-)
233	MetSul	Methionine sulfone	181.041	820-10-0	69961	C5H11NO4S	n/a	not assigned	-	1st, hcd30(-)	hcd30(-)
234	MeIAA	Methyl indole acetate	189.079	1912-33-0	74706	C11H11NO2	C20635	alkaloid	+	1st, hcd30(+)	hcd30(+)
235	MeJA	Methyl jasmonic acid	224.141	1211-29-6	5281929	C13H20O3	C11512	fatty acids	+	3rd, hcd30(+)	no MS2	n/a	hcd20-40,60,80(+)
236	MeSA	Methyl salicylate	152.047	119-36-8	4133	C8H8O3	C12305	benzenoids	+	1st, hcd30(+)	hcd30(+)
237	MeMA	Methylmalonic acid	118.027	516-05-2	487	C4H6O4	C02170	organic acid	-	1st, hcd30(-)	hcd30(-)
238	MeTBA	Methylthiobutyric acid	171.009	N/A	16219547	C5H8NaO3S	C01180	fatty acids		5th, hcd20(-)	no MS1	no MS1	n/a	n/a	hcd20,30,50(-)
239	Myr	Myricetin	318.038	529-44-2	5281672	C15H10O8	C10107	flavonoids	+/-	3rd, hcd50(+); 5th, hcd50(-)	hcd30(+/-),NO	n/a	hcd20-60(+)	neg, tolerance>10 ppm	hcd20,30,50(-)
240	DMGly	N,N-dimethylglycine	103.063	1118-68-9	673	C4H9NO2	C01026	amino acid	+	1st, hcd30(+)	hcd30(+)
241	DMS	N,N-dimethylsphingosine	327.314	119567-63-4	5282309	C20H41NO2	C13914	not assigned	+	1st, hcd30(+)	hcd30(+)
242	N6DMAP	6-γ,γ-dimethylallylaminopurine	203.117	2365-40-4	92180	C10H13N5	C04083	not assigned	+/-	1st, hcd30(+/-)	hcd30(+/-)
243	NAMA	N-Acetyl-D-mannosamine	221.09	7772-94-3	439281	C8H15NO6	C00645	carbohydrates	-	1st, hcd30(-)	hcd30(-)
244	NAC	N-Acetyl-L-cysteine	163.03	616-91-1	12035	C5H9NO3S	C06809	amino acid	-	1st, hcd30(-)	hcd30(-)
245	NAO	N-Acetyl-L-ornithine	174.1	6205-08-9	6992102	C7H14N2O3	C00437	amino acid	+/-	1st, hcd30(+/-)	hcd30(+/-)
246	NAP	Naphthyl acid phosphate	246.13	81012-89-7	N/A	C10H8NaO4P	n/a	not assigned	+	3rd, hcd40(+)	hcd30(+), NO	n/a	hcd20-60(+)
247	Naringenin	Naringenin	272.068	480-41-1	439246	C15H12O5	C00509	flavonoids	+	1st, hcd30(+)	hcd30(+)
248	Naringin	Naringin	580.179	10236-47-2	442428	C27H32O14	C09789	flavonoids		5th, hcd30(+/-)	no MS1	no MS1	n/a	n/a	hcd20,30,50(+/-)
249	NeoH	Neohesperidin	610.19	13241-33-3	442439	C28H34O15	C09806	flavonoids	+/-	1st, hcd30(+/-)	hcd30(+/-)
250	NFMet	N-Formyl-L-methionine	177.046	4289-98-9	439750	C6H11NO3S	C03145	amino acid	+/-	1st, hcd30(+/-)	hcd30(+/-)
251	SinAlc	Sinapyl alcohol	210.089	537-33-7	5280507	C11H14O4	C02325	phenylpropanoids	+	3rd, hcd40(+)	no MS2	n/a	hcd20-40,60,80(+)
252	NicAm	Nicotinamide	122.048	98-92-0	936	C6H6N2O	C00153	vitamins and cofactors	+	3rd, hcd60(+)	hcd30(+),NO	n/a	hcd20-60(+)
253	Nic	Nicotine	162.116	54-11-5	89594	C10H14N2	C00745	alkaloid	+	3rd, hcd60(+)	hcd30(+),NO	n/a	hcd20-60(+)
254	NicA	Nicotinic acid	123.032	59-67-6	938	C6H5NO2	C00253	vitamins and cofactors	+	3rd, hcd60(+)	hcd30(+),NO	n/a	hcd20-60(+)
255	NDGA	Nordihydroguaiaretic acid	302.152	500-38-9	4534	C18H22O4	C10719	phenylpropanoids	-	3rd, hcd60(-)	hcd30(-),NO	n/a	hcd20-60(-)
256	NorE	Norepinephrine	169.074	51-41-2	439260	C8H11NO3	C00547	benzenoids	-	1st, hcd30(+)	hcd30(+)
257	AceSer	O-Acetyl-L-serine	147.053	5147-00-2	99478	C5H9NO4	C00979	amino acid			no MS1	no MS1
258	OA	Oleic acid	282.256	112-80-1	445639	C18H34O2	C00712	fatty acids			no MS1	no MS1	n/a	n/a	no MS1	n/a	no MS1
259	EtOA	Oleic acid ethylester	310.287	111-62-6	5363269	C20H38O2	C03425	fatty acids			no MS1	no MS1	n/a	n/a	no MS1
260	Ononin	Ononin	430.126	486-62-4	442813	C22H22O9	C10509	flavonoids	+	1st, hcd30(+)	hcd30(+)
261	OPS	O-Phospho Serine	185.009	73913-63-0	439747	C3H8NO6P	C01005	amino acid	+/-	1st, hcd30(-)	hcd30(+/-)
262	OroA	Orotic acid	156.017	65-86-1	967	C5H4N2O4	C00295	not assigned	+/-	1st, hcd30(+/-)	hcd30(+/-)
263	SucHomoSer	O-Succinyl L-homoserine	219.074	1492-23-5	439406	C8H13NO6	C01118	amino acid	-	3rd, hcd20(-)	hcd30(-),NO	n/a	hcd20-60(-)	hcd10,15,20(-)
264	OxaAA	Oxaloacetic acid	132.006	328-42-7	970	C4H4O5	C00036	organic acid		5th, hcd50(-)	no MS1	no MS1			hcd20,30,50(-)
265	Pla	Palmatine	352.155	3486-67-7	19009	C21H22NO4+	C05315	alkaloid	+	3rd, hcd 60(+)	no MS2	n/a	hcd20-40, 60, 80(+)
266	PelCl	Pelargonin chloride	630.135	17334-58-6	24721094	C27H31ClO15	C08725	flavonoids	+	5th, hcd20(+)	no MS2	n/a	set the wrong precursor	hcd30,50,70(+)	hcd10,15,20(+)
267	OHMeBA	3-Hydroxy-3-methylbutanoic acid	118.063	625-08-1	69362	C5H10O3	C20827	organic acid	+/-	1st, hcd30(+/-)	hcd30(+/-)
268	PA	Phenylalanine	165.079	63-91-2	6140	C9H11NO2	C00079	amino acid	+/-	1st, hcd30(+/-)	hcd30(+/-)
269	PEP	Phosphoenolpyruvic acid	167.982	138-08-9	1005	C3H5O6P	C00074	organic acid	+/-	1st, hcd30(+/-)	hcd30(+/-)
270		Pyroglutamic acid	129.043	98-79-3	7405	C5H7NO3	C01879	amino acid	+/-	1st, hcd30(+)	hcd30(+/-)
271	PimA	Pimelic acid	160.074	111-16-0	385	C7H12O4	C02656	organic acid	+	1st, hcd30(+)	hcd30(+)
272	IR3OGlu	Isorhamnetin-3-O-glucoside	478.111	5041-82-7	5318645	C22H22O12	n/a	flavonoids	+/-	4th, hcd10(+); 3rd, hcd40(-)	hcd30(+/-),NO	n/a	hcd20-60(-)	hcd10,15,20(+)
273	Pro	Proline	115.063	609-36-9	614	C5H9NO2	C00148	amino acid	+	1st, hcd30(+)	hcd30(+)
274	ProCA	Protocatechuic acid	154.027	99-50-3	72	C7H6O4	C00230	organic acid	-	1st, hcd30(-)	hcd30(-)
275	Coenzyme M	2-Mercaptoethanesulfonate	141.976	3375-50-6	598	C2H6O3S2	C03576	vitamins and cofactors	-	1st, hcd30(-)	hcd30(-)
276	Pyr5P	Pyridoxal-5-phosphate	247.025	54-47-7	1051	C8H10NO6P	C00018	vitamins and cofactors	+/-	1st, hcd30(+/-)	hcd30(+/-)
277	PyrO	Pyridoxine	169.074	65-23-6	1054	C8H11NO3	C00314	vitamins and cofactors	-	1st, hcd30(-)	hcd30(-)
278	Pyrcat	Pyrocatechol	110.037	120-80-9	289	C6H6O2	C15571	benzenoids	-	4th, hcd150(-)	hcd30(-), NO	n/a	hcd20-60(-)	hcd70,90,120,150(-)
279	HisCl	L-Histidinol dihydrochloride	213.044	1596-64-1	197743	C6H13Cl2N3O	C00860	amino acid	+/-	1st, hcd30(+)	hcd30(+/-)
280	Pyruvate	Pyruvic acid sodium	109.998	113-24-6	23662274	C3H3NaO3	C00022	organic acid	-	5th, hcd100(-)	hcd30(-), NO	n/a	set the wrong precursor	hcd30,50,70(-)	hcd80,100,130(-)
281	Qu	Quercetin	302.043	117-39-5	5280343	C15H10O7	C00389	flavonoids	-	1st, hcd30(-)	hcd30(-)
282	Qe	Quercitrin	448.101	522-12-3	5280459	C21H20O11	C01750	flavonoids	-	1st, hcd30(-)	hcd30(-)
283	Raff	Raffinose	504.169	512-69-6	439242	C18H32O16	C00492	carbohydrates	+	6th, hcd20(-)	no MS2	n/a	no MS1	no MS1	hcd20,30,50(-)	hcd20,40,60(+/-)
284	Resv	Resveratrol	228.079	501-36-0	445154	C14H12O3	C03582	stilbenoids	-	3rd, hcd60(-)	hcd30(-), NO	n/a	hcd20-60(-)
285	Reti	Retinol	286.23	68-26-8	445354	C20H30O	C00473	vitamins and cofactors			no MS1	n/a	n/a	n/a	n/a	n/a	mass tolerance>10ppm
286	Ribo	Riboflavin	376.138	83-88-5	493570	C17H20N4O6	C00255	vitamins and cofactors	+/-	1st, hcd30(+/-)	hcd30(+/-)
287	R5MP	Riboflavin-5'-monophosphate	456.105	146-17-8	643976	C17H21N4O9P	C00061	vitamins and cofactors	+		no MS2	n/a	no MS1	pos, tolerance>10 ppm
288	Ribose	Ribose	150.053	10257-32-6	10975657	C5H10O5	C00121	carbohydrates	+	4th, hcd10(+); 5th, hcd20(-)	no MS2	n/a	no MS1	hcd10,15,20(+)	hcd20, 30, 50(-)
289	Ri5P	Ribose-5-phosphate	230.019	3615-55-2	77982	C5H11O8P	C00117	carbohydrates	-	1st, hcd30(-)	hcd30(-)
290	RiBP	Ribulose 1,5-bisphosphate	309.985	2002-28-0	123658	C5H12O11P2	C01182	not assigned	-	1st, hcd30(-)	hcd30(-)
291	Leup	Leupeptin	426.295	55123-66-5	72429	C20H38N6O4	C01591	amino acid	+	1st, hcd30(+)	hcd30(+)
292	RosMA	Rosmarinic acid	360.085	20283-92-5	5281792	C18H16O8	C01850	benzenoids	+/-	1st, hcd30(+/-)	hcd30(+/-)
293	Rutin	Rutin	610.153	153-18-4	5280805	C27H30O16	C05625	flavonoids	+/-	3rd, hcd40(-); 4th, hcd10(+)	hcd30(+/-), NO	n/a	hcd20-60(+/-)	hcd10,15,20(+)
294	Sal	Salicin	286.105	138-52-3	439503	C13H18O7	C01451	benzenoids	-	6th, hcd10(-)	no MS1	no MS2	no MS1	no MS1	hcd20, 30, 50(-)	hcd10,15(-)
295	Salicylate	Salicylic acid sodium	160.014	54-21-7	16760658	C7H5NaO3	C00805	organic acid	+/-	2nd, hcd35(+)	no MS1	hcd35(+/-)
296	Sarc	Sarcosine	89.0477	107-97-1	1088	C3H7NO2	C00213	amino acid	+	1st, hcd30(+)	hcd30(+)
297	Scop	Scopoletin	192.042	92-61-5	5280460	C10H8O4	C01752	phenylpropanoids	+/-	1st, hcd30(+/-)	hcd30(+/-)
298	Seco	Secologanin	388.137	19351-63-4	161276	C17H24O10	C01852	terpenoids	+	5th, hcd10(+)	hcd30(+), NO	n/a	no MS1	hcd30,50,70(+)	hcd10,15,20(+)
299	Ser	Serine	105.043	56-45-1	5951	C3H7NO3	C00065	amino acid	-	1st, hcd30(-)	hcd30(-)
300	Sero	Serotonin	176.095	50-67-9	5202	C10H12N2O	C00780	alkaloid	+	1st, hcd30(+)	hcd30(+)
301	ShA	Shikimic acid	174.053	138-59-0	8742	C7H10O5	C00493	organic acid	-	1st, hcd30(-)	hcd30(-)
302	Sinapate	Sinapinic acid	224.068	530-59-6	637775	C11H12O5	C00482	phenylpropanoids	+/-	1st, hcd30(+/-)	hcd30(+/-)
303	Sped	Spermidine	145.158	124-20-9	1102	C7H19N3	C00315	amines	+	1st, hcd30(+)	hcd30(+)
304	Spem	Spermine	202.216	71-44-3	1103	C10H26N4	C00750	amines	+	1st, hcd30(+)	hcd30(+)
305	Sg	Sphingosine	299.282	123-78-4	5280335	C18H37NO2	C00319	not assigned	+	3rd, hcd30(+)	no MS1	hcd35(+), NO	hcd30-70(+)
306	Sg1P	Sphingosine-1-phosphate	379.249	26993-30-6	5283560	C18H38NO5P	C06124	not assigned	+	1st, hcd30(+)	hcd30(+)
307	SucA	Succinic acid	118.027	110-15-6	1110	C4H6O4	C00042	organic acid	-	3rd, hcd30(-)	hcd30(-), NO	n/a	hcd20-60(-)
308	Sucrose	Sucrose	342.116	57-50-1	5988	C12H22O11	C00089	carbohydrates	+/-	1st, hcd30(+/-)	hcd30(+/-)
309	SyrAld	Syringaldehyde	182.058	134-96-3	8655	C9H10O4	n/a	benzenoids		5th, hcd50(+/-)	no MS1	no MS1	n/a	n/a	hcd20,30,50(+/-)
310	SyrA	Syringic acid	198.053	530-57-4	10742	C9H10O5	C10833	organic acid	+/-	1st, hcd30(+/-)	hcd30(+/-)
311	Tabe	Tabersonine	336.184	4429-63-4	20485	C21H24N2O2	C09244	alkaloid	+	1st, hcd30(+)	hcd30(+)
312	cAMP	Adenosine 3',5'-cyclic phosphate	329.053	60-92-4	6076	C10H12N5O6P	C00575	nucleic acid	+/-	1st, hcd30(+/-)	hcd30(+/-)
313	Taurine	Taurine	125.015	107-35-7	1123	C2H7NO3S	C00245	not assigned	-	3rd, hcd60(-)	hcd30(-), NO	n/a	hcd20-60(-)
314	Tetr	Tetrandrine	622.304	518-34-3	73078	C38H42N2O6	C09654	alkaloid	+	1st, hcd30(+)	hcd30(+)
315	Thia	Thiamine	265.112	70-16-6	1130	C12H17N4OS+	C00378	vitamins and cofactors	+	3rd, hcd40(+)	no MS2	n/a	hcd20-40, 60,80(+)
316	Thre	Threonine	119.058	72-19-5	6288	C4H9NO3	C00188	amino acid	+/-	1st, hcd30(+/-)	hcd30(+/-)
317	Thyd	Thymidine	242.09	50-89-5	5789	C10H14N2O5	C00214	nucleic acid	+	1st, hcd30(+)	hcd30(+)
318	Thym	Thymine	126.043	65-71-4	1135	C5H6N2O2	C00178	nucleic acid	-	4th, hcd120(-)	hcd30(-), NO	n/a	hcd20-60(-)	hcd70,90,120,150(-)
319	tranOHPro	Trans-4-hydroxyl-L-proline	131.058	51-35-4	5810	C5H9NO3	C01157	amino acid	+/-	1st, hcd30(+)	hcd30(+)
320	OHNA	6-Hydroxynicotinic Acid	139.027	5006-66-6	72924	C6H5NO3	C01020	alkaloid	+/-	1st, hcd30(-)	hcd30(+/-)
321	TraA	Traumatic acid	228.136	6402-36-4	5283028	C12H20O4	C16308	fatty acids	+/-	1st, hcd30(+/-)	hcd30(+/-)
322	Tric	Tricine	179.079	5704-04-1	79784	C6H13NO5	n/a	n/a	+/-	1st, hcd30(+/-)	hcd30(+/-)
323	TrieA	Triethanolamine	149.105	102-71-6	7618	C6H15NO3	C06771	amines	+	3rd, hcd60(+)	hcd30(+), NO	n/a	hcd20-60(+)
324	TMANO	Trimethylamine N-oxide	75.0684	1184-78-7	1145	C3H9NO	C01104	amines	+	1st, hcd30(+)	hcd30(+)
325	Trop	Tropinone	139.1	532-24-1	79038	C8H13NO	C00783	alkaloid	+	4th, hcd120(+)	hcd30(+), NO	n/a	hcd20-60(+)	hcd70,90,120,150(+)
326	TryA	Tryptamine	160.1	61-54-1	1150	C10H12N2	C00398	alkaloid	+	1st, hcd30(+)	hcd30(+)
327	Tryp	Tryptophan	204.09	73-22-3	6305	C11H12N2O2	C00078	amino acid	+/-	1st, hcd30(+/-)	hcd30(+/-)
328	TyrA	Tyramine	137.084	51-67-2	5610	C8H11NO	C00483	alkaloid	+	1st, hcd30(+)	hcd30(+)
329	Tyro	Tyrosine	181.074	60-18-4	6057	C9H11NO3	C00082	amino acid	+/-	1st, hcd30(+)	hcd30(+/-)
330	Uracil	Uracil	112.027	66-22-8	1174	C4H4N2O2	C00106	nucleic acid	-	4th, hcd120(-)	hcd30(-), NO	n/a	hcd20-60(-)	hcd70,90,120,150(-)
331	Urid	Uridine	244.07	58-96-8	6029	C9H12N2O6	C00299	nucleic acid	+/-	1st, hcd30(+/-)	hcd30(+/-)
332	U5MP	Uridine-5'-monophosphate	324.036	28086-43-3	1172	C9H13N2O9P	C00105	nucleic acid	+/-	1st, hcd30(+/-)	hcd30(+/-)
333	Val	Valine	117.079	72-18-4	6287	C5H11NO2	C00183	amino acid	+/-	3rd, hcd50(+), hcd60(-)	hcd30(+/-), NO	n/a	hcd20-60(+/-)
334	Toco	alpha-Tocotrienol	424.334	58864-81-6	5282347	C29H44O2	C14153	not assigned			no MS1	no MS1	n/a	n/a	no MS1	n/a	no MS1
335	VanA	Vanillic acid	168.042	121-34-6	8468	C8H8O4	C06672	organic acid	+/-	1st, hcd30(+/-)	hcd30(+/-)
336	Van	Vanillin	152.047	121-33-5	1183	C8H8O3	C00755	benzenoids	+/-	1st, hcd30(+/-)	hcd30(+/-)
337	VinB	Vinblastine	810.42	865-21-4	241903	C46H58N4O9	C07201	alkaloid	+	1st, hcd30(+)	hcd30(+)
338	VinA	Vincamine	354.194	1617-90-9	15376	C21H26N2O3	C09251	alkaloid	+	1st, hcd30(+)	hcd30(+)
339	VinC	Vincristine	824.4	57-22-7	5978	C46H56N4O10	C07204	alkaloid	+/-	1st, hcd30(+/-)	hcd30(+/-)
340	removed	the same as 339
341	Vind	Vindoline	456.226	2182-14-1	260535	C25H32N2O6	C01626	alkaloid	+	1st, hcd30(+)	hcd30(+)
342	Vite	Vitexin	432.106	3681-93-4	5280441	C21H20O10	C01460	flavonoids	+/-	1st, hcd30(+/-)	hcd30(+/-)
343	Xant	Xanthine	152.033	69-89-6	1188	C5H4N4O2	C00385	alkaloid	+	3rd, hcd50(+)	no MS1	hcd35(+)	hcd20-60(+)
344	Lutein	Xanthophyll	568.428	127-40-2	5281243	C40H56O2	C08601	isoprenoids	+		no MS1	no MS2	no MS1	no MS1
345	XanS	Xanthosine	284.076	146-80-5	64959	C10H12N4O6	C01762	alkaloid	+/-	1st, hcd30(+/-)	hcd30(+/-)
346	Zeatin	Zeatin	219.112	1637-39-4	449093	C10H13N5O	C00371	nucleic acid	+/-	1st, hcd30(+/-)	hcd30(+/-)
347	Zrib	Zeatin riboside	351.154	6025-53-2	6440982	C15H21N5O5	C16431	not assigned	+	1st, hcd30(+)	hcd30(+)
348	AVA	5-Aminovaleric acid	117.079	660-88-8	138	C5H11NO2	C00431	fatty acids	+	1st, hcd30(+)	hcd30(+)
349	2OxogluA	Alfa-ketoglutaric acid	146.022	328-50-7	51	C5H6O5	C00026	organic acid	-	1st, hcd30(-)	hcd30(-)
350	ThiaMP	Thiamine monophosphate	345.079	10023-48-0	1131	C12H18N4O4PS+	C01081	not assigned	+	1st, hcd30(+)	hcd30(+), NO	n/a	set the wrong precursor	hcd30,50,70(+)	hcd10,15,20(+)
351	MucoA	cis-Muconic acid	142.027	1119-73-9	5280614	C6H6O4	C03647	organic acid	-	1st, hcd30(-)	hcd30(-)
352	MeGu	Methylguanidine HCl (the same as No.10)	109.041	22661-87-6	146724	C2H8ClN3	C02294	amines	+	1st, hcd30(+)	hcd30(+)
353	DHU	Dihydrouracil	114.043	504-07-4	649	C4H6N2O2	C00429	not assigned	+	3rd, hcd60(+)	no MS2	n/a	hcd20-60(+)
354	SHOA	Salicylhydroxamic acid	153.043	89-73-6	66644	C7H7NO3	C11343	benzenoids	+/-	1st, hcd30(-)	hcd30(+/-)
355	16HOHA	16-Hydroxyhexadecanoic acid	272.235	506-13-8	10466	C16H32O3	C18218	fatty acids	-	5th, hcd30(-)	no MS2	n/a	no MS1	neg, tolerance>10ppm	hcd20, 30, 50(-)
356	3AIBA	DL-3-Aminoisobutyric acid	103.063	144-90-1	64956	C4H9NO2	C05145	amino acid	+	3rd, hcd60(+)	hcd30(+), NO	n/a	hcd20-60(+)
357	2DCyt	2'-Deoxycytidine	227.091	951-77-9	13711	C9H13N3O4	C00881	nucleic acid	+/-	1st, hcd30(+/-)	hcd30(+/-)
358	DMBQ	2,6-Dimethyl-1,4-benzoquinone	136.052	527-61-7	68241	C8H8O2	n/a	not assigned		5th, hcd50(+), hcd30(-)	no MS1	no MS1	n/a	n/a	hcd20,30,50(+/-)
359	DMX	1,7-Dimethylxanthine	180.065	611-59-6	4687	C7H8N4O2	C13747	alkaloid	+	3rd, hcd60(+)	hcd30(+), NO	n/a	hcd20-60(+)
360	ADA	2-Aminoadipic acid	161.069	542-32-5	469	C6H11NO4	C00956	amino acid	+/-	1st, hcd30(+/-)	hcd30(+/-)
361	HPPA	4-Hydroxyphenylpyruvic acid	180.042	156-39-8	979	C9H8O4	C01179	phenylpropanoids	-	1st, hcd30(-)	hcd30(-)
362	Stig	Stigmasterol	412.371	83-48-7	5280794	C29H48O	C05442	steroids			no MS1	no MS1	n/a	n/a	no MS1	n/a	no MS1
363	Cycl	Cycloartenol	426.386	469-38-5	92110	C30H50O	C01902	terpenoids			no MS1	no MS1	n/a	n/a	no MS1	n/a	no MS1
364	MeOTry	5-Methoxytryptamine	190.111	608-07-1	1833	C11H14N2O	C05659	amino acid	+	1st, hcd30(+)	hcd30(+)
365	Arab	L-Arabinose	150.053	87-72-9	439195	C5H10O5	C00259	carbohydrates	-	1st, hcd30(-)	hcd30(-)
366	GlyAld	D-Glyceraldehyde	90.0317	453-17-8	79014	C3H6O3	C00577	carbohydrates	-	4th, hcd70(-)	no MS2	n/a	hcd20-40,60,80(-)	hcd30,50,70(-)
367	AceSyr	3',5'-Dimethoxy-4'-hydroxy acetophenone	196.074	2478-38-8	17198	C10H12O4	n/a	benzenoids	+	1st, hcd30(+)	hcd30(+)
368	MeU_Glu	4-Methylumbelliferyl-D-glucoside	338.1	18997-57-4	2733779	C16H18O8	n/a	phenylpropanoids	+	1st, hcd30(+)	hcd30(+)
369	Cystine	L-Cystine	240.024	56-89-3	67678	C6H12N2O4S2	C00491	amino acid	+/-	1st, hcd30(+/-)	hcd30(+/-)
370	Sinigrin	(-)-Sinigrin hydrate	415.001	N/A	23693101	C10H18KNO10S2	C08427	not assigned	+/-	1st, hcd30(-); 5th, hcd20(+)	hcd30(-), NO	n/a	set the wrong precursor	hcd30,50,70(+/-)	hcd10,15,20(+/-)
371	IACN	3-Indoleacetonitrile	156.069	771-51-7	351795	C10H8N2	C02938	not assigned	+/-	1st, hcd30(+)	hcd30(+/-)
372	AzA	Azelaic acid	188.105	123-99-9	2266	C9H16O4	C08261	fatty acids	-	1st, hcd30(-)	hcd30(-)
373	Pip	Pipecolic acid	129.079	535-75-1	849	C6H11NO2	C00408	alkaloid	+	1st, hcd30(+)	hcd30(+)
374	MetSulo	Methionine sulfoxide	165.046	62697-73-8	847	C5H11NO3S	C02989	amino acid	+/-	1st, hcd30(+/-)	hcd30(+/-)
375	X5P	Xanthosine 5'-phosphate sodium salt	408.006	25899-70-1	10287649	C10H11N4Na2O9P	C00655	alkaloid	+/-	1st, hcd30(-); 5th, hcd20(+)	hcd30(+/-), NO	n/a	set the wrong precursor	neg, tolerance>10ppm	hcd10,15,20(+)
376	Chol	Cholesterol	386.355	57-88-5	5997	C27H46O	C00187	steroids			no MS1	no MS1	n/a	n/a	no MS1	n/a	no MS1
377	HomoCys	L-Homocystine	268.055	626-72-2	439579	C8H16N2O4S2	C01817	amino acid	+/-	3rd, hcd30(+/-)	hcd30(+), NO	n/a	hcd20-60(+/-)
378	DA5TP	2'-Deoxyadenosine 5'-triphosphate disodium salt	534.965	74299-50-6	56777391	C10H14N5Na2O12P3	C00131	nucleic acid	+/-	5th, hcd10(+)	no MS2	n/a	set the wrong precursor	hcd30,50,70(+)	hcd10,15,20(+)
379	NANA	N-Acetylneuraminic acid	309.106	131-48-6	439197	C11H19NO9	C00270	carbohydrates	-	1st, hcd30(-)	hcd30(-)
380	GPA	3-Guanidinopropionic acid	131.069	353-09-3	67701	C4H9N3O2	C03065	organic acid	+	3rd, hcd50(+)	hcd30(+), NO	n/a	hcd20-60(+)
381	PyrA	Pyridoxamine dihydrochloride	240.043	524-36-7	10664	C8H14Cl2N2O2	C00534	vitamins and cofactors	+/-	5th, hcd50(+/-)	hcd30(+/-), NO	n/a	set the wrong precursor	tolerance>10 ppm	hcd20,30,50(+/-)
382	M6P	D-Mannose-6-phosphate barium salt hydrate	395.919	104872-94-8	60160999	C6H11BaO9P	C00275	carbohydrates	+	5th, hcd20(+)	no MS2	n/a	no MS1	hcd30,50,70(+)	hcd10,15,20(+)
383	5OHIAA	5-Hydroxyindole-3-acetic acid	191.058	54-16-0	1826	C10H9NO3	C05635	organic acid	+/-	1st, hcd30(+/-)	hcd30(+/-)
384	Sito	beta-Sitosterol	414.386	83-46-5	222284	C29H50O	C01753	steroids			no MS1	no MS1	n/a	n/a	n/a	no MS1	no MS1
385	Campesterol	Campesterol	400.371	474-62-4	173183	C28H48O	C01789	terpenoids	+	1st, hcd30(+)	hcd30(+)
386	IBC	Isobavachalcone	324.136	20784-50-3	5281255	C20H20O4	C08648	flavonoids	+/-	1st, hcd30(+/-)	hcd30(+/-)
387	EU	7-Ethoxycoumarin	190.063	31005-02-4	35703	C11H10O3	C11052	flavonoids	+	3rd, hcd60(+)	hcd30(+), NO	n/a	hcd20-60(+)
388	Kuwannon G	Kuwanon G	692.226	75629-19-5	5281667	C40H36O11	n/a	flavonoids	+/-	2nd, hcd35(-)	no MS1	hcd35(-)
389	4'POR	4'-Prenyloxyresveratrol	312.136	69065-16-3	5281724	C19H20O4	C10283	stilbenoids	+	4th, hcd30(+)	no MS2	n/a	no MS1	hcd30,50,70(+)
390	Psoralen	Furocoumarin	186.032	66-97-7	6199	C11H6O3	C09305	phenylpropanoids	+	3rd, hcd60(+)	hcd30(+), NO	n/a	hcd20-60(+)
391	Pinosylvin	3,5-stilbenediol	212.084	22139-77-1	5280457	C14H12O2	C01745	stilbenoids	+/-	1st, hcd30(+/-)	hcd30(+/-)
392	Kaem	Kaempferitrin	578.164	482-38-2	5486199	C27H30O14	C16981	flavonoids	+/-	1st, hcd30(+/-)	hcd30(+/-)
393	Diosmetin	Luteolin 4'-methyl ether	300.063	520-34-3	5281612	C16H12O6	C10038	flavonoids	+/-	1st, hcd30(-)	hcd30(+/-)
394	Isovitexin	Isovitexin	432.106	29702-25-8	162350	C21H20O10	C01714	flavonoids	+/-	1st, hcd30(+)	hcd30(+/-)
395	DHCou	7,8-Dihydroxycoumarin	178.027	486-35-1	5280569	C9H6O4	C03093	phenylpropanoids	+/-	3rd, hcd60(+/-)	hcd30(+/-), NO	n/a	hcd20-60(+/-)
396	DHQu	Dihydroquercetin	304.058	480-18-2	439533	C15H12O7	C01617	flavonoids	+/-	1st, hcd30(+)	hcd30(+/-)
397	4OHChal	4-Hydroxychalcone	224.084	20426-12-4	5282361	C15H12O2	C14231	phenylpropanoids	+/-	1st, hcd30(+)	hcd30(+/-)
398	Herniarin	7-Methoxycoumarin	176.047	531-59-9	10748	C10H8O3	C09268	phenylpropanoids	+	3rd, hcd60(+)	hcd30(+), NO	n/a	hcd20-60(+)
399	Kuwanon H	Kuwanon H	760.288	76472-87-2	5281668	C45H44O11	n/a	flavonoids	+/-	3rd, hcd20(+), hcd30(-)	hcd30(+/-), NO	n/a	hcd20-60(+/-)
400	DHChrysin	Pinocembrin	256.074	480-39-7	68071	C15H12O4	C09827	flavonoids	+/-	1st, hcd30(+)	hcd30(+/-)
401	8H7MeOC	8-Hydroxy-7-methoxycoumarin	192.042	19492-03-6	146487	C10H8O4	n/a	flavonoids	+	3rd, hcd60(+)	hcd30(+), NO	n/a	hcd20-60(+)
402	Pter	Pterostilbene	256.11	537-42-8	5281727	C16H16O3	C10287	stilbenoids	+/-	3rd, hcd50(+), hcd60(-)	hcd30(+), NO	n/a	hcd20-60(+/-)
403	Morin	Morin	302.043	480-16-0	5281670	C15H10O7	C10105	flavonoids	+/-	1st, hcd30(-)	hcd30(-)
404	Morusin	Morusin	420.157	62596-29-6	5281671	C25H24O6	C10106	flavonoids	+/-	1st, hcd30(-)	hcd30(+/-)
405	Umb	7-Hydroxycoumarin	162.032	93-35-6	5281426	C9H6O3	C09315	phenylpropanoids	+/-	6th, hcd120(-);	hcd30(+/-), NO	n/a	hcd20-60(+/-)	tolerance>10 ppm	hcd20,30,50(-)	hcd70,90,120(-)
406	MulA	Mulberroside A	568.179	102841-42-9	6443484	C26H32O14	n/a	stilbenoids	+/-	3rd, hcd20(-)	hcd30(-), NO	n/a	hcd20-60(-)
407	Gly3P	Glycerol 3-phosphate	172.014	17989-41-2	439162	C3H9O6P	C00093	not assigned	+/-	3rd, hcd50(-), hcd20(+)	hcd30(-), NO	n/a	hcd20-60(+/-)
408	PAA	Phenylacetic acid	136.052	103-82-2	999	C8H8O2	C07086	organic acid	-	5th, hcd20(-)	no MS2	n/a	no MS1	hcd30,50,70(-)	hcd10,15,20(-)
409	SAM	S-Adenosyl-L-methionine	398.137	29908-03-0	34755	C15H22N6O5S	C00019	vitamins and cofactors			no MS1	n/a	n/a	n/a	no MS1	n/a	mass tolerance>10ppm
410	Ileu	Isoleucine	131.095	73-32-5	6306	C6H13NO2	C00407	amino acid	+/-	3rd, hcd20(+), hcd60(-)	hcd30(+/-), NO	n/a	hcd20-60(+/-)
411	Sta	Stachyose	666.222	470-55-3	439531	C24H42O21	C01613	carbohydrates	-	3rd, hcd20(-)	no MS2	n/a	hcd20-40, 60, 80(-)
412	DHCap	Dihydrocapsaicin	307.215	19408-84-5	107982	C18H29NO3	C16952	amino acid	+/-	3rd, hcd20(+/-)	hcd30(+/-), NO	n/a	hcd20-60(+/-)
413	GalA	D-Galacturonic acid	194.043	25990-10-7	439215	C6H10O7	C00333	carbohydrates	-	1st, hcd30(-)	hcd30(-)
414	ThA	Threonate	136.037	7306-96-9	5460407	C4H8O5	C01620	organic acid	-	1st, hcd30(-)	hcd30(-)
415	Sola	Solasodine	413.329	126-17-0	442985	C27H43NO2	C10822	alkaloid	+	3rd, hcd50(+)	hcd30(+), NO	n/a	hcd20-60(+)
416	Tocopherol	gamma-Tocopherol	416.365	54-28-4	92729	C28H48O2	C02483	prenol lipids			no MS1	n/a	n/a	n/a	no MS1	n/a	mass tolerance>10ppm
417	5OHLys	DL-5-Hydroxylysine hydrochloride	198.077	13204-98-3	2724399	C6H15ClN2O3	C16741	amino acid	+/-	1st, hcd30(+)	hcd30(+/-)
418	Nystose	Nystose	666.222	13133-07-8	166775	C24H42O21	n/a	carbohydrates	-	3rd, hcd20(-)	no MS2	n/a	hcd20-40, 60, 80(-)
419	Dulcitol	Dulcitol	182.079	608-66-2	11850	C6H14O6	C01697	carbohydrates	+/-	1st, hcd30(-)	hcd30(+/-)
420	Hyperoside	Quercetin 3-D-galactoside	464.095	482-36-0	5281643	C21H20O12	C10073	flavonoids	+/-	3rd, hcd40(-), hcd60(+)	hcd30(+/-), NO	n/a	hcd20-60(+/-)
421	Pterine	2-Amino-4-hydroxypteridine	163.049	2236-60-4	135398660	C6H5N5O	C00715	not assigned	+/-	3rd, hcd60(+); 5th, hcd50(-)	hcd30(+/-),NO	n/a	hcd20-60(+)	neg, tolerance>10ppm	hcd20,30,50(-)
422	3PLA	3-Phenyllactic acid	166.063	828-01-3	3848	C9H10O3	n/a	n/a	-	1st, hcd30(-)	hcd30(-)
423	Isoorientin	Homoorietin	448.101	4261-42-1	114776	C21H20O11	C01821	flavonoids	+/-	3rd, hcd20(+), hcd40(-)	hcd30(+/-), NO	n/a	hcd20-60(+/-)
424	Harmaline	Harmaline	214.111	304-21-2	3564	C13H14N2O	C06536	alkaloid	+/-	3rd, hcd50(-), hcd60(+)	hcd30(+/-), NO	n/a	hcd20-60(+/-)
425	Alloxanthine	Oxypurinol	152.033	2465-59-0	135398752	C5H4N4O2	C07599	isoprenoids	+/-	4th, hcd90(-); 3rd, hcd60(+)	hcd30(+), NO	n/a	hcd20-60(+/-)	hcd70,90, 120,150(-)
426	Quinate	Quinic acid	192.063	77-95-2	6508	C7H12O6	C00296	organic acid	+/-	1st, hcd30(+)	hcd30(+/-)
427	AHA	L-Aminohexanoic acid	131.095	327-57-1	21236	C6H13NO2	C01933	fatty acids	+/-	3rd, hcd20(+); 4th, hcd120(-)	hcd30(+/-), NO	n/a	hcd20-60(+/-)	hcd70,90, 120,150(-)
428	Cam	Camalexin	200.041	135531-86-1	636970	C11H8N2S	C21721	not assigned	+/-	3rd, hcd50(-), hcd60(+)	hcd30(+/-), NO	n/a	hcd20-60(+/-)
429	Orientin	Orientin	448.101	28608-75-5	5281675	C21H20O11	C10114	flavonoids	+/-	3rd, hcd30(+/-)	hcd30(+), NO	n/a	hcd20-60(+/-)
430	VMA	3-Methoxy-4-hydroxymandelate	198.053	55-10-7	1245	C9H10O5	C05584	benzenoids	-	3rd, hcd40(-)	hcd30(-), NO	n/a	hcd20-60(-)
431	Puerarin	Puerarin	416.111	3681-99-0	5281807	C21H20O9	C10524	flavonoids	+/-	1st, hcd30(-)	hcd30(+/-)
432	SCLC	S-Carboxymethyl-L-cysteine	179.025	638-23-3	193653	C5H9NO4S	C03727	amino acid	+/-	1st, hcd30(+)	hcd30(+/-)
433	2OHICA	2-Hydroxyisocaproic acid	132.079	498-36-2	92779	C6H12O3	n/a	organic acid	-	3rd, hcd60(-)	hcd30(-), NO	n/a	hcd20-60(-)
434	HomoPhA	Homophenylalanine	179.095	943-73-7	2724505	C10H13NO2	C17235	amino acid	+/-	1st, hcd30(+)	hcd30(+/-)
435	NAAsp	N-Acetyl-L-aspartate	175.048	997-55-7	65065	C6H9NO5	C01042	amino acid	+/-	1st, hcd30(+/-)	hcd30(+/-)
436	Nicot	3-cyanopyridine	104.037	100-54-9	79	C6H4N2	C02221	not assign	+	3rd, hcd120(+)	hcd30(+), NO	n/a	hcd70-100, 120(+)
437	BN	Betaine nicotinate	173.024	6138-41-6	134606	C7H8ClNO2	C01004	alkaloid	-	6th, hcd60(-)	no MS2	n/a	no MS1	neg, tolerance>10 ppm	no MS1	hcd20,40,60(-)
438	SeA	Sebacic acid	202.121	111-20-6	5192	C10H18O4	C08277	fatty acids	+/-	1st, hcd30(+)	hcd30(+/-)
439	Esculin	Esculoside	340.079	531-75-9	5281417	C15H16O9	C09264	phenylpropanoids	+/-	3rd, hcd40(-), hcd60(+)	hcd30(+/-), NO	n/a	hcd20-60(+/-)
440	AceCar	O-Acetyl-L-carnitine	203.116	3040-38-8	7045767	C9H17NO4	C02571	not assigned	+/-	1st, hcd30(+)	hcd30(+)
441	Phl	Phloridzin	436.137	60-81-1	6072	C21H24O10	C01604	flavonoids	-	3rd, hcd30(-)	hcd30(-), NO	n/a	hcd20-60(-)
442	Isoguvacine	Isoguvacine	127.063	64603-90-3	3765	C6H9NO2	C13694	not assigned	+	3rd, hcd100(+)	hcd30(+), NO	n/a	hcd70-100, 120(+)
443	KA	Kynurenic acid	189.043	492-27-3	3845	C10H7NO3	C01717	alkaloid	+/-	3rd, hcd60(+), hcd20(-)	hcd30(+/-), NO	n/a	hcd20-60(+/-)
444	HomoVA	Homovanillic acid	182.058	306-08-1	1738	C9H10O4	C05582	benzenoids	+/-	1st, hcd30(-)	hcd30(+/-)
445	UDP_gala	Uridine-5'-diphosphogalactose	566.055	N/A	46936243	C15H24N2O17P2	n/a	not assigned	+/-	3rd, hcd30(-)	hcd30(-), NO	n/a	hcd20-60(-)
446	OPPC	O-Phosphocholine	219.043	107-73-3	7886	C5H15ClNO4P	C00588	not assigned	-	1st, hcd30(-)	hcd30(-), NO	n/a	no MS1
447	ADP_glu	Adenosine diphosphoglucose	589.082	2140-58-1	16500	C16H25N5O15P2	C00498	nucleic acid	+/-	3rd, hcd60(-)	hcd30(+/-), NO	n/a	hcd20-60(-)
448	GDP_glu	GDP-glucose	605.077	5750-57-2	135398625	C16H25N5O16P2	C00394	nucleic acid	+/-	3rd, hcd30(-)	hcd30(+/-), NO	n/a	hcd20-60(-)
449	Malvin	Malvin	655.187	N/A	441765	C29H35O17+	C08718	flavonoids	+	5th, hcd20(+)	no MS2	n/a	set the wrong precursor	hcd30,50,70(+)	hcd10,15,20(+)
450	3IOS	3-Indoxylsulfate potassium salt	254.991	N/A	71749495	C8H6KNO4S	n/a	not assigned	-	3rd, hcd30(-)	hcd30(-), NO	n/a	hcd20-60(-)
451	OPPEA	O-Phosphorylethanolamine	141.019	1071-23-4	1015	C2H8NO4P	C00346	not assigned	+/-	3rd, hcd50(+)	hcd30(-), NO	n/a	hcd20-60(-)
452	PE1	Prostaglandin E1	354.241	745-65-3	5280723	C20H34O5	C04741	fatty acids	-	3rd, hcd30(-)	hcd30(-), NO	n/a	hcd20-60(-)
453	Robinin	Robinin	740.216	301-19-9	5281693	C33H40O19	C10178	flavonoids	+/-	3rd, hcd30(-)	hcd30(+/-), NO	n/a	hcd20-60(-)
454	3OHMeGlu	3-Hydroxy-3-methylglutarate	162.053	503-49-1	1662	C6H10O5	C03761	not assigned	+/-	1st, hcd30(+)	hcd30(+/-)
455	NAMN	beta-Nicotinamide mononucleotide	334.057	1094-61-7	14180	C11H15N2O8P	C00455	nucleic acid	+/-	3rd, hcd20(+/-)	no MS2	n/a	hcd20-40, 60, 80(+/-)
456	GDP-mannose	GDP-mannose	605.077	3123-67-9	135398627	C16H25N5O16P2	C00096	nucleic acid	+/-	3rd, hcd30(-)	hcd30(+/-), NO	n/a	hcd20-60(-)
457	4PyrA	4-Pyridoxic acid	183.053	82-82-6	6723	C8H9NO4	C00847	not assigned	+/-	3rd, hcd50(+/-)	hcd30(+/-), NO	n/a	hcd20-60(+/-)
458	TMP	Thymidine-5'-monophosphate disodium salt	366.02	N/A	44134970	C10H13N2Na2O8P	n/a	not assigned	+/-	1st, hcd30(-)	hcd30(-)
459	removed	the same as 56
460	SALCys	S-Adenosyl-L-homocysteine	384.122	979-92-0	439155	C14H20N6O5S	C00021	not assigned	+/-	3rd, hcd20(+/-)	hcd30(+/-), NO	n/a	hcd20-60(+/-)
461	FuA	Fusaric acid	179.095	536-69-6	3442	C10H13NO2	C10146	alkaloid	+	3rd, hcd60(+)	hcd30(+), NO	n/a	hcd20-60(+)
462	THB	Tetrahydrobiopterin	241.117	17528-72-2	135402045	C9H15N5O3	C00272	vitamins and cofactors	+/-	1st, hcd30(-)	hcd30(-)
463	Cit	Citicoline	488.107	987-78-0	13804	C14H26N4O11P2	C00307	not assigned	+	3rd, hcd20(+)	hcd30(+), NO	n/a	hcd20-60(+)
464	5ALA	5-Amino-4-oxopentanoate	131.058	106-60-5	137	C5H9NO3	C00430	not assign	+/-	1st, hcd30(+/-)	hcd30(+/-)
465	G1P	Glucose 1-phosphate disodium salt	303.994	56401-20-8	11347237	C6H11Na2O9P	C00663	carbohydrates	+/-	3rd, hcd30(+)	hcd30(-), NO	n/a	hcd20-60(+)
466	SMCys	S-Methyl-L-cysteine	135.035	1187-84-4	24417	C4H9NO2S	C22040	amino acid	+/-	3rd, hcd30(-)	no MS2	n/a	hcd20-40, 60,80(-)
467	Thiogly	Thioglycolate sodium	113.975	367-51-1	23690444	C2H3NaO2S	C02086	not assigned	-	5th, hcd130(-)	hcd30(-), NO	n/a	set the wrong precursor	hcd30,50,70(-)	hcd80,100,130(-)
468	TarA	DL-Tartaric acid	150.016	133-37-9	875	C4H6O6	C00552	organic acid	-	1st, hcd30(-)	hcd30(-)
469	removed	the same as 53
470	MeOCA	4-Methoxycinnamic acid	178.063	830-09-1	699414	C10H10O3	C10476	phenylpropanoids	+	3rd, hcd50(+)	hcd30(+), NO	n/a	hcd20-60(+)
471	ChA	Cholic acid	408.288	81-25-4	221493	C24H40O5	C00695	steroids	-	3rd, hcd60(-)	hcd30(-), NO	n/a	hcd20-60(+)
472	AceGly	N-Acetylglycine	117.043	543-24-8	10972	C4H7NO3	n/a	n/a	+/-	1st, hcd30(-)	hcd30(-)
473	3OHCA	3-Hydroxycinnamic acid	164.047	588-30-7	637541	C9H8O3	C12621	phenylpropanoids	-	1st, hcd30(-)	hcd30(-)
474	4OHPyr	4-Hydroxypyridine	95.0371	626-64-2	12290	C5H5NO	n/a	not assigned	+/-	3rd, hcd120(+/-)	hcd30(+/-), NO	n/a	hcd30-100,120(+/-)
475	GABA	4-Aminobutanoate	103.063	56-12-2	119	C4H9NO2	C00334	fatty acids	+	3rd, hcd50(+)	hcd30(+), NO	n/a	hcd20-60(+)
476	I3CAld	Indole-3-carboxyaldehyde	145.053	487-89-8	10256	C9H7NO	C08493	alkaloid	+/-	3rd, hcd50(+); 4th, hcd120(-)	hcd30(+/-), NO	n/a	hcd20-60(+/-)	hcd70,90,120,150(-)
477	Maltitol	Maltitol	344.132	585-88-6	493591	C12H24O11	n/a	not assigned	-	3rd, hcd 20(-)	hcd30(-), NO	n/a	hcd20-60(-)
478	GlycoA	Glycocyamine	117.054	352-97-6	763	C3H7N3O2	C00581	amino acid	+/-	3rd, hcd80(+)	no MS2	n/a	hcd20-40, 60, 80(+)
479	Glygly	Glycylglycine	132.053	556-50-3	11163	C4H8N2O3	C02037	amino acid	+/-	1st, hcd30(-)	hcd30(+/-)
480	4ABA	4-Aminobenzoic acid	137.048	150-13-0	978	C7H7NO2	C00568	benzenoids	+	3rd, hcd60(+)	hcd30(+), NO	n/a	hcd20-60(+)
481	PPA	Phenylpyruvate sodium	186.029	114-76-1	23667645	C9H7NaO3	C00166	phenylpropanoids	-	5th, hcd20(-)	hcd30(-), NO	n/a	set the wrong precursor	hcd30,50,70(-)	hcd10,15,20(-)
482	oAA	o-Anisic Acid	152.047	579-75-9	11370	C8H8O3	C02519	benzenoids	+	3rd, hcd60(+)	hcd30(+), NO	n/a	hcd20-60(+)
483	DCA	Deoxycholic acid	392.293	83-44-3	222528	C24H40O4	C04483	steroids	+/-	3rs, hcd70(-), hcd50(+)	hcd30(+/-), NO	n/a	hcd30,50,70,100,120(+/-)
484	AceGA	N-Acetyl-DL-glutamic acid	189.064	5817-08-3	185	C7H11NO5	C00624	amino acid	+/-	3rd, hcd20(+), hcd40(-)	no MS2	n/a	hcd20-40,60,80(+/-)
485	MeXan	3-Methylxanthine	166.049	1076-22-8	70639	C6H6N4O2	C16357	alkaloid	+/-	3rd, hcd60(+/-)	hcd30(+/-), NO	n/a	hcd20-60(+/-)
486	SarS	Sarsasapogenin	416.329	126-19-2	92095	C27H44O3	C03963	terpenoids	-		no MS2	n/a	no MS1	neg, tolerance>10 ppm	no MS1	n/a	no MS1
487	SubA	Suberic acid	174.089	505-48-6	10457	C8H14O4	C08278	organic acid	+/-	1st, hcd30(+)	hcd30(+/-)
488	OHPLA	3-(4-Hydroxyphenyl)lactate	182.058	306-23-0	9378	C9H10O4	C03672	phenylpropanoids	-	1st, hcd30(-)	hcd30(-)
489	IAAld	Indole-3-acetaldehyde sodium bisulfite addition	263.023	20095-27-6	71308323	C10H10NNaO4S	C00637	alkaloid	+/-	5th, hcd20(+/-)	hcd30(+/-), NO	n/a	set the wrong precursor	hcd30,50,70(+/-)	hcd10,15,20(+/-)
490	AceP	N-Acetylputrescine	130.111	5699-41-2	122356	C6H14N2O	C02714	amines	+	1st, hcd30(+)	hcd30(+)
491	Ch_Tyr	3-Chloro-L-tyrosine	215.035	7423-93-0	110992	C9H10ClNO3	n/a	not assigned	+/-	1st, hcd30(-)	hcd30(+/-)
492	3OHBA	3-Hydroxybutanoate	103.04	N/A	3541112	C4H7O3-	C03197	organic acid	-	3rd, hcd60(-)	hcd30(-), NO	n/a	hcd20-60(-)
493	HomoMeth	L-beta-homomethionine	163.067	75946-25-7	5706673	C6H13NO2S	C17213	not assigned	+/-	1st, hcd30(+)	hcd30(+/-)
494	PeA	D-(-)-Penicillamine	149.051	52-67-5	5852	C5H11NO2S	C07418	not assigned	+/-	4th, hcd30(+), hcd50(-)	hcd30(+/-), NO	n/a	no MS1	hcd30,50,70(+/-)
495	LigA	Lignoceric Acid	368.365	557-59-5	11197	C24H48O2	C08320	fatty acids			no MS1	no MS1	n/a	n/a	no MS1	n/a	no MS1
496	DMHCAld	3,5-Dimethoxy-4-hydroxycinnamaldehyde	208.074	4206-58-0	5280802	C11H12O4	C05610	phenylpropanoids	+/-	1st, hcd30(+)	hcd30(+/-)
497	DAPP	2,3-Diaminopropanoate	104.059	515-94-6	364	C3H8N2O2	C06393	amines	+	3rd, hcd50(+)	hcd30(+), NO	n/a	hcd20-60(+)
498	CMP	Cytidine-5'-monophosphate	323.052	63-37-6	6131	C9H14N3O8P	C00055	nucleic acid	+/-	1st, hcd30(-)	hcd30(+/-)
499	Cana	L-Canavanine	176.091	543-38-4	439202	C5H12N4O3	C00308	amines	+/-	1st, hcd30(-)	hcd30(+/-)
500	MaleA	Maleic acid	116.011	110-16-7	444266	C4H4O4	C01384	organic acid	+/-	3rd, hcd30(+), hcd40(-)	no MS2	n/a	hcd20-40,60,80(+/-)
501	Acet	Acetaminophen	151.063	103-90-2	1983	C8H9NO2	C06804	benzenoids	+/-	3rd, hcd60(+/-)	hcd30(+/-), NO	n/a	hcd20-60(+/-)
502	MucA	Mucic acid	210.038	526-99-8	3037582	C6H10O8	C00879	carbohydrates	-	1st, hcd30(+)	hcd30(+)
503	Hesperidin	Hesperetin 7-O-rutinoside	610.19	520-26-3	10621	C28H34O15	C09755	flavonoids	+/-	3rd, hcd30(-)	hcd30(+/-), NO	n/a	hcd20-60(+/-)
504	3OHPyr	3-Hydroxypyridine	95.0371	109-00-2	7971	C5H5NO	n/a	n/a	+/-	4th, hcd120(+/-)	hcd30(+/-), NO	n/a	hcd20-60(+/-)	hcd70,90,120,150(+/-)
505	DMOCA	3,4-Dimethoxycinnamic acid	208.074	14737-89-4	717531	C11H12O4	n/a	phenylpropanoids	+/-	1st, hcd30(-)	hcd30(+/-)
506	AdiA	Adipic acid	146.058	124-04-9	196	C6H10O4	C06104	organic acid	+/-	1st, hcd30(+)	hcd30(+/-)
507	IA	Itaconic acid	130.027	97-65-4	811	C5H6O4	C00490	organic acid	+/-	3rd, hcd60(+), hcd20(-)	hcd30(-), NO	n/a	hcd20-60(+/-)
508	4MeU	4-Methylumbelliferone	176.047	90-33-5	5280567	C10H8O3	C03081	phenylpropanoids	+/-	3rd, hcd60(+/-)	hcd30(+/-), NO	n/a	hcd20-60(+/-)
509	Orn	L-Ornithine	132.09	70-26-8	6262	C5H12N2O2	C00077	amino acid	+/-	1st, hcd30(-)	hcd30(+/-)
510	Glu_lac	D-Glucurono-6,3-lactone	176.032	32449-92-6	92283	C6H8O6	C02670	not assigned	-	3rd, hcd30(-)	no MS2	n/a	hcd20-40,60,80(-)
511	5MeOSA	5-Methoxysalicylic acid	168.042	2612-02-4	75787	C8H8O4	n/a	benzenoids	+/-	1st, hcd30(-)	hcd30(+/-)
512	QQA\	Quisqualic acid	189.039	52809-07-1	40539	C5H7N3O5	C08296	not assigned	+/-	3rd, hcd30(+), hcd20(-)	no MS2	n/a	hcd20-40, 60, 80(+/-)
513	Rhoifolin	Apigenin 7-O-neohesperidoside	578.164	17306-46-6	5282150	C27H30O14	C12627	flavonoids	+/-	3rd, hcd20(+), hcd30(-)	hcd30(+/-), NO	n/a	hcd20-60(+/-)
514	AceSero	N-Acetylserotonin	218.106	1210-83-9	903	C12H14N2O2	C00978	alkaloid	+/-	1st, hcd30(-)	hcd30(-)
515	Cyclo_leu	1-Aminocyclopentanecarboxylate	129.079	52-52-8	2901	C6H11NO2	C03969	not assigned	-	1st, hcd30(-)	hcd30(-), NO	n/a	hcd20-60(-)
516	Humu	Humulene	204.188	6753-98-6	5281520	C15H24	C09684	isoprenoids			no MS1	n/a	n/a	n/a	n/a	n/a	mass tolerance>10ppm
517	IPP	Isopentyl pyrophosphate	248.021	N/A	448400	C5H14O7P2	n/a	not assigned			no MS1	n/a	n/a	n/a	n/a	n/a	no MS1
518	FDP	Farnesyl diphosphate	382.131	372-97-4	445713	C15H28O7P2	C00448	terpenoids	+/-		no MS2	n/a	no MS1
519	Moroctate	Stearidonic acid	276.209	20290-75-9	5312508	C18H28O2	C16300	fatty acids			no MS1	no MS1	n/a	n/a	n/a	n/a	mass tolerance>10ppm
520	GA7	Gibberellic acid 7	330.147	510-75-8	50918865	C19H22O5	C11867	terpenoids	-	3rd, hcd40(-)	no MS2	n/a	hcd20-40, 60,80(-)
521	Moupinamide	(E)-Feruloyltyramine	313.131	66648-43-9	5280537	C18H19NO4	C02717	benzenoids	+	3rd, hcd30(+)	hcd30(+), NO	n/a	hcd20-60(+)
522	JA_leu	Jasmonic acid-leucine	322.202	N/A	126961050	C18H28NO4-	n/a	not assigned	+/-	5th, hcd30(-)	hcd30(+), NO	n/a	set the wrong precursor	pos and neg, tolerance>10 ppm	hcd20,30,50(-)
523	9SHpOTrE	9(S)-Hydroperoxylinolenic acid	310.214	111004-08-1	6450029	C18H30O4	C16321	fatty acids	+	7th, hcd30(+)	no MS1	n/a	n/a	n/a	n/a	n/a	hcd20,30,50(+)
524	9SHODE	9(S)-hydroxy-10E,12Z-octadecadienoic acid	296.235	73543-67-6	5312830	C18H32O3	C14767	fatty acids	-	7th, hcd50(-)	no MS1	n/a	n/a	n/a	n/a	n/a	hcd20,30,50(-)
525	Mannose	Mannose	180.063	530-26-7	18950	C6H12O6	C02209	carbohydrates	-	3rd, hcd30(-)	hcd30(-), NO	n/a	hcd30-70(-)
526	Xylose	Xylose	150.053	50855-32-8	135191	C5H10O5	C01394	carbohydrates	-	6th, hcd40(-)	no MS2	n/a	no MS1	neg, tolerance>10 ppm	set up mistake	hcd40,60,90(-)
527	DeR	2-Deoxyribose	134.058	533-67-5	5460005	C5H10O4	C01801	carbohydrates			no MS1	no MS1	n/a	n/a	n/a	n/a	no MS1
528	Fucose	Fucose	164.068	87-96-7	17106	C6H12O5	C01019	carbohydrates	-	5th, hcd20(-)	no MS2	n/a	hcd20-40, 60,80(-)	neg, tolerance>10ppm	hcd20,30,50(-)	hcd10,15(-)
529	Rha	Rhamnose	164.068	10485-94-6	25310	C6H12O5	C00507	carbohydrates	-	3rd, hcd30(-)	no MS2	n/a	hcd20-40, 60, 80(-)	neg, tolerance>10ppm
530	Galactose	Galactose	180.063	10257-28-0	6036	C6H12O6	C00124	carbohydrates	-	3rd, hcd20(-)	hcd30(-), NO	n/a	hcd20-60(-)
531	GlycA	Glyceric acid	106.027	473-81-4	752	C3H6O4	C00258	organic acid	-	4th, hcd70(-)	no MS1	no MS2	no MS1	hcd30, 50, 70(-)
532	GluAm	Glucosamine	179.079	3416-24-8	439213	C6H13NO5	C00329	carbohydrates	+	3rd, hcd30(+)	no MS2	n/a	hcd20-40, 60,80(+)
533	ChoA	Chorismic acid	226.048	617-12-9	12039	C10H10O6	C00251	benzenoids	-	5th, hcd50(-)	no MS1	n/a	no MS1	neg, tolerance>10 ppm	hcd20,30,50(-)
534	MevA	Mevalonic acid	148.074	150-97-0	439230	C6H12O4	C00418	organic acid	+/-	5th, hcd50(-)	no MS2	n/a	no MS1	neg, tolerance>10ppm	hcd20,30,50(-)
535	SuCoA	Succinyl-CoA	867.131	604-98-8	92133	C25H40N7O19P3S	C00091	not assigned			no MS1
536	Ca_HOPA	Pantothenic acid calcium salt	476.168	137-08-6	443753	C18H32CaN2O10	C00864	vitamins and cofactors	+/-	1st, hcd30(+)	hcd30(+)
537	Inositol	Myo-inositol	180.063	87-89-8	892	C6H12O6	C00137	carbohydrates	+/-	3rd, hcd60(-)	no MS2	n/a	hcd20-40, 60,80(-)
538	Kyn	Kynurenine	208.085	343-65-7	846	C10H12N2O3	C01718	benzenoids	+/-	3rd, hcd20(+/-)	hcd30(+/-), NO	n/a	hcd20-60(+/-)
539	3OHKyn	3-Hydroxy-DL-kynurenine	224.08	484-78-6	89	C10H12N2O4	C02794	benzenoids	+/-	1st, hcd30(+)	hcd30(+/-)
540	DHPt	7,8-Dihydropterin	165.065	17838-80-1	135440520	C6H7N5O	C00268	not assigned	+	3rd, hcd120(+)	no MS1	hcd35(+), NO	hcd30-100, 120(+)
541	GA1	Gibberellic acid 1	348.157	545-97-1	5280379	C19H24O6	n/a	terpenoids	+/-	3rd, hcd50(+), hcd60(-)	hcd30(-), NO	n/a	hcd20-60(+/-)
542	Mal	Maltotriose hydrate	522.18	207511-08-8	16218586	C18H34O17	C01835	carbohydrates	-	5th, hcd10(-)	n/a	hcd35(-)	set the wrong precursor	hcd30, 50, 70(-)	hcd10,15,20(-)
543	Cal	Cinnamyl alcohol	134.073	104-54-1	5315892	C9H10O	C02394	benzenoids		5th, hcd50(+)	n/a	no MS1	n/a	n/a	hcd20,30,50(+)
544	PRPP	Phosphoribosyl pyrophosphate	389.952	7540-64-9	7339	C5H13O14P3	C00119	not assigned		5th, hcd20(+), hcd30(-)	n/a	no MS1	n/a	n/a	hcd20,30,50(+-)
545	PhA	Phytic acid	659.861	83-86-3	890	C6H18O24P6	C01204	not assign	-		n/a	no MS2	no MS1	no MS1	no MS1	n/a	no MS1
546	Pinitol	D-Pinitol	194.079	10284-63-6	164619	C7H14O6	C03844	carbohydrates		5th, hcd20(+), hcd30(-)	n/a	no MS1	n/a	n/a	hcd20,30,50(+-)
547	5OHTry	L-5-Hydroxytryptophan	220.085	4350-09-8	439280	C11H12N2O3	C00643	alkaloid	+/-	2nd, hcd35(+)	n/a	hcd35(+)
548	AceTry	N-Acetyltryptamine	202.111	1016-47-3	70547	C12H14N2O	n/a	alkaloid	+/-	2nd, hcd35(+)	n/a	hcd35(+/-)
549	2OHMel	2-Hydroxymelatonin	248.116	229018-17-1	53722445	C13H16N2O3	n/a	alkaloid	+/-	2nd, hcd35(-)	n/a	hcd35(+/-)
Table S1 Sigma Aldrich product numbers of the compounds
MATERIAL NAME	NUMBER
3-METHYLXANTHINE, 98%	222526-250MG
CINNAMYL ALCOHOL	38382-50MG
DL-A-AMINOADIPIC ACID FREE ACID	A0637-1G
S-METHYL-L-CYSTEINE, SUBSTRATE FOR METHIONINE SULFOXIDE REDUCTASE A	M6626-5G
URIDINE 5'-DIPHOSPHOGALACTOSE DISODIUM	U4500-5MG
3-HYDROXY-3-METHYLGLUTARIC ACID	H4392-100MG
CAMALEXIN	SML1016-5MG
OXYPURINOL	42688-10MG
(6R)-5,6,7,8-TETRAHYDROBIOPTERIN DIHYDROCHLORIDE	T4425-5MG
3-CHLORO-L-TYROSINE, 97%	512443-1G
MUCIC ACID, 97%	M89617-100G
DL-P-HYDROXYPHENYLLACTIC ACID	H3253-100MG
CYTIDINE 5'-MONOPHOSPHATE, SIGMA GRADE, >=99% (HPLC), SYNTHETIC, POWDER	C1131-500MG
DL-HOMOPHENYLALANINE, 98%	294357-1G
N-ACETYL-L-GLUTAMIC ACID, REAGENTPLUS(R), 99%	855642-25G
3-PHENYLLACTIC ACID	P7251-1G
D-PANOSE, >=97%	P2407-25MG
L-NORLEUCINE BIOREAGENT, SUITABLE FOR AMINO ACID ANALYSIS	N8513-100MG
N-(2-PHENYLACETYL)GLYCINE, >=98.0% (QNMR)	96408-10MG
(+)-GAMMA-TOCOPHEROL	T1782-5MG
A-D-GLUCOSE 1-PHOSPHATE DISODIUM HYDRATE APPROX. 98% CRYSTALLINE	G7000-1G
ESCULIN HYDRATE	E8250-5G
4-PYRIDOXIC ACID	P9630-25MG
GUANIDINEACETIC ACID, 99%	G11608-25G
NYSTOSE	56218-25MG
TRIGONELLINE HYDROCHLORIDE	T5509-1G
INDOLE-3-CARBOXALDEHYDE, 97%	129445-5G
4-METHYLUMBELLIFERONE, >=98%	M1381-25G
5-AMINOLEVULINIC ACID HYDROCHLORIDE BIOREAGENT, SUITABLE FOR CELL CULTURE, POWDER, >= 98%	A7793-10MG
DL-4-HYDROXY-3-METHOXYMANDELIC ACID, >=98% (HPLC), POWDER	H0131-100MG
L-BETA-HOMOMETHIONINE HYDROCHLORIDE, >=98.0% TLC	03681-1G
ADIPIC ACID BIOXTRA, >= 99.5% (HPLC)	09582-50G
MALEIC ACID, REAGENTPLUS(R), >=99%(HPLC)	M0375-100G
STACHYOSE HYDRATE FROM STACHYS TUBERIFERA	S4001-10MG
DEOXYCHOLIC ACID, >=98% (HPLC)	D2510-10G
2-METHOXYBENZOIC ACID, REAGENTPLUS(R), 99%	169978-25G
PHOSPHORYLCHOLINE CHLORIDE CALCIUM	P0378-10MG
3-PYRIDINECARBONITRILE, 98%	C94807-5G
KAEMPFEROL 3-O-_-RUTINOSIDE	90242-1MG
DL-TARTARIC ACID, REAGENTPLUS(R), 99%	T400-25G
ACETAMINOPHEN, MEETS USP TESTING SPECIFICATIONS, 98.0-102.0%, POWDER	A5000-100G
ADENOSINE 5'-PHOSPHOSULFATE SODIUM SALT, >=85%	A5508-5MG
GAMMA-AMINO-N-BUTYRIC ACID CRYSTALLINE	A2129-10G
ISOORIENTIN	I1536-1MG
D(+)-GALACTOSAMINE HYDROCHLORIDE	G0500-10MG
PROSTAGLANDIN E1	P5515-1MG
NICOTINIC ACID ADENINE DINUCLEOTIDE SODIUM	N4256-25MG
QUERCETIN-3-D-GALACTOSIDE	83388-1MG
6-AMINOCAPROIC ACID	07260-100G
BETA-NICOTINAMIDE MONONUCLEOTIDE, >=95% (HPLC)	N3501-25MG
N-ACETYL-L-ASPARTIC ACID, >=99.0% T	00920-5G
SARSASAPOGENIN	S8534-25MG
D-(+)-GALACTURONIC ACID MONOHYDRATE	92478-25MG
GLUCOSYLSPHINGOSINE	43659-1MG
L-CANAVANINE FREE BASE FROM JACK BEANS CRYSTALLINE	C1625-100MG
ADENOSINE 5'-DIPHOSPHOGLUCOSE DISODIUM	A0627-10MG
HARMALINE	08472-25MG
D-MINUS-PENICILLAMINE FREE BASE	P4875-1G
2,3-DIAMINOPROPIONIC ACID MONOHYDROCHLORIDE, 98%	219630-1G
PTERINE	P1132-50MG
4-AMINOBENZOIC ACID, REAGENTPLUS(R), >=99%	A9878-5G
GUANOSINE 5'-DIPHOSPHO-D-MANNOSE TYPE I SODIUM	G5131-10MG
CREATININE, ANHYDROUS, >=98%	C4255-10MG
3-HYDROXYBUTYRIC ACID, 95%	166898-1G
GUANOSINE 5'-DIPHOSPHOGLUCOSE SODIUM GUANOSINE 5'-DIPHOSPHOGLUCOSE SODIUM	G7502-10MG
FUSARIC ACID FROM GIBBERELLA FUJIKUROI	F6513-250MG
S-ADENOSYL-L-HOMOCYSTEINE	A9384-10MG
L-ORNITHINE MONOHYDROCHLORIDE BIOREAGENT, SUITABLE FOR CELL CULTURE, >= 99%	O6503-25G
SEBACIC ACID, 99%	283258-5G
QUISQUALIC ACID	Q2128-1MG
MALTOTRIOSE HYDRATE, 95%	851493-1G
INDOLE-3-ACETALDEHYDE SODIUM BISULFITE	I1000-25MG
L-HISTIDINOL DIHYDROCHLORIDE	H6647-10MG
ISOGUVACINE HCL	G002-25MG
S-CARBOXYMETHYL-L-CYSTEINE CRYSTALLINE	C7757-1G
SODIUM THIOGLYCOLATE	T0632-25G
APIGENIN 7-O-NEOHESPERIDOSIDE	12676-1MG
N-ACETYLPUTRESCINE HYDROCHLORIDE	A8784-25MG
B-PHENYLPYRUVIC ACID SODIUM	P8001-5G
KERACYANIN CHLORIDE	36428-1MG-F
ROBININ	53609-1MG
THYMIDINE 5'-MONOPHOSPHATE DISODIUM HYDRATE	T7004-100MG
BAICALIN HYDRATE	375756-100MG
PUERARIN	P5555-100MG
DIHYDROCAPSAICIN	03813-5MG
DULCITOL	D0256-10MG
MALTITOL	M8892-25G
CHOLIC ACID, FROM BOVINE AND/OR OVINE BILE, >=98%	C1129-25G
LIGNOCERIC ACID, >=99% GC	L6641-100MG
4-METHYL-5-THIAZOLEETHANOL, 98%	190675-25G
5'-DEOXY-5'-METHYLTHIOADENOSINE	D5011-25MG
D-ERYTHRO-DIHYDROSPHINGOSINE	D3314-10MG
3,4-DIMETHOXYCINNAMIC ACID, 99%, PREDOMINANTLY TRANS	D133809-25G
4-HYDROXYPYRIDINE, 95%	120618-25G
SUBERIC ACID, 98%	S5200-5G
TRANS-3,5-DIMETHOXY-4-HYDROXYCINNAM- ALDEHYDE, 98%	382159-1G
L(-)ARABITOL	A3506-10MG
3-HYDROXYPYRIDINE, 98%	H57009-25G
ITACONIC ACID, 99+%	I29204-100G
3-HYDROXYCINNAMIC ACID, 99%,PREDOMINANTLY TRANS	H23007-5G
N-ACETYLGLYCINE, REAGENTPLUS(R), 99%	A16300-5G
4-METHOXYCINNAMIC ACID, >=98.0% GC	65420-10G
D-THREONIC ACID LITHIUM SALT	79272-10MG
HESPERIDIN	H5254-25G
PHLORIDZIN FROM APPLE WOOD	P3449-100MG
SOLASODINE	SML1141-5MG
O-PHOSPHORYLETHANOLAMINE CRYSTALLINE	P0503-10MG
DELTA-HYDROXYLYSINE HCL	H0377-100MG
ORIENTIN	O9765-1MG
L-CARNITINE HYDROCHLORIDE, SYNTHETIC	C0283-10MG
ACETYL-L-CARNITINE HYDROCHLORIDE	A6706-1G
CHOLINE CHLORIDE	C7017-10MG
3-INDOXYL SULFATE POTASSIUM	I3875-250MG
4-HYDROXY-3-METHOXYPHENYLACETIC ACID	H1252-100MG
2-HYDROXYISOCAPROIC ACID, 99%	219819-1G
GUANOSINE 3':5'-CYCLIC MONOPHOSPHATE FREE ACID	G7504-5MG
(±)-ALPHA-LIPOIC ACID	T5625-1G
CREATINE ANHYDROUS	C0780-10MG
EUPATORIN	E4660-5MG
NORDIHYDROGUAIARETIC ACID, >=97.0% HPLC	74540-1G
KYNURENIC ACID	K3375-250MG
GUANOSINE 5'-DIPHOSPHATE SODIUM TYPE I	G7127-25MG
LINOLENIC ACID	L2376-500MG
D-GLUCURONIC ACID	G5269-10MG
GUANOSINE 5'-MONOPHOSPHATE SODIUM	G8377-1G
INOSINE 5'-MONOPHOSPHATE DISODIUM SALT HYDRATE, FROM YEAST, GRADE III, >=98% (HPLC)	I4625-5G
OLEIC ACID >= 99% (GC)	O1008-1G
5-PHOSPHO-D-RIBOSE 1-DIPHOSPHATE PENTASODIUM SALT >=75% HPLC	P8296-25MG
METHYL SALICYLATE, REAGENTPLUS TM,	M6752-250ML
D-RIBULOSE 1,5-BISPHOSPHATE SODIUM SALT HYDRATE, >=90%	R0878-10MG
OXALIC ACID ANHYDROUS	75688-50G
RETINOIC ACID	R2625-50MG
INDOLE-3-BUTYRIC ACID BIOREAGENT PLANT CELL CULTURE TESTED	I5386-1G
D-SPHINGOSINE SYNTHETIC	S7049-5MG
L-PYROGLUTAMIC ACID, >=99.0% T	83160-25G
PELARGONIN CHLORIDE	52926-1MG
N,N-DIMETHYLSPHINGOSINE	SML0311-5MG
SPHINGOSINE 1-PHOSPHATE	73914-1MG
DL-METHIONINE METHYLSULFONIUM CHLORIDE , >=97.0% (AT)	64382-50G-F
Citicoline Sodium, Vetranal	34015-100MG-R
(-) QUINIC ACID, 500MG, NEAT	46944-U
MALVIN CHLORIDE	72815-1MG-F
D-(+)-GLUCURONOLACTONE FOR SYNTHESIS	8418640025
GLYCYLGLYCINE	1042330010

## Sheet: Supplemental Table S2
Supporting Table 2. List of transitions used for SRM analysis.
Compound	Precursor (m/z)	Product (m/z)	Collision Energy (V)	Min Dwell Time (ms)	RF Lens (V)
SA	137.2	65.071	27.59	6.006	44
Serotonin	177.102	132.125	22.23	6.006	89
5-Methoxytryptamine	191.118	159.054	23.79	6.006	91
Tryptophan	205.042	146.054	18.3	6.006	39
JA	209.3	59	11.44	6.006	144
N-Acetylserotonin	219.113	115.054	40.17	6.006	40
5-Hydroxytryptophan	221.092	162.054	20.92	6.006	132
MeJA	225.2	133.054	15.95	6.006	41
Traumatic acid	227	165.137	10.23	6.006	49
Camphorsulfonic acid	231.1	79.917	41.73	6.006	92
Melatonin	233.128	130.083	46.15	6.006	138
lidocaine	235.13	57.911	34.99	6.006	46
2-hydroxymelatonin	249.248	190.125	21.81	6.006	46
ABA	263.03	153.125	10.27	6.006	50
Linolenic acid	278	234.292	14.97	6.006	237
12-OPDA	291.2	165.155	19.14	6.006	249
JA-Ile	323.05	130.048	20.29	6.006	161
GA4	331.3	213.083	29	6.006	87
GA3	347.136	269.071	22.9	6.006	112
1_4NEGTIVEDiaminobutane	89.108	72.081	20	1.565	81
N_NNEGTIVEdimethylglycine	104.072	58.065	20	1.565	81
Fumaric_acid	115.004	71.014	20	1.565	85
Proline	116.072	70.065	20	1.565	81
Methylmalonic_acid	117.019	73.03	20	1.565	85
5NEGTIVEAminovaleric_acid	118.087	118.086	20	1.565	90
1NEGTIVEMethylhistamine	126.103	109.076	20	1.565	81
Pipecolic_acid	130.087	84.081	20	1.565	85
NNEGTIVEAcetylputrescine	131.119	114.091	20	1.565	85
Agmatine	131.13	72.081	20	1.565	81
cisNEGTIVE4NEGTIVEHydroxylNEGTIVELNEGTIVEproline	132.066	86.06	20	1.565	81
LNEGTIVEMalic_acid	133.014	115.004	20	1.565	85
Tyramine	138.092	121.065	20	1.565	85
cisNEGTIVEMuconic_acid	141.019	97.03	20	1.565	90
Spermidine	146.166	72.081	20	1.565	90
Citramalic_acid	147.03	87.009	20	1.565	85
LNEGTIVEArabinose	149.045	59.014	20	1.565	90
2_3NEGTIVEDihydroxybenzoic_acid/protocatechuic_acid	153.019	109.029	20	1.565	85
Adonitol	153.076	99.044	20	1.565	81
Histidine	156.077	110.071	20	1.565	100
Pimelic_acid	161.082	143.071	20	1.565	100
Tryptamine	161.108	144.081	20	1.565	90
2_3NEGTIVEPyridinedicarboxylic_acid_Positive	168.029	150.019	20	1.565	123
Pyridoxine	168.066	150.056	20	1.565	90
Shikimic_acid	173.045	93.035	20	1.565	90
3NEGTIVEIsopropylmalic_acid	175.061	115.04	20	1.565	85
Serotonin	177.103	160.076	20	1.565	123
DNEGTIVEGalactosamine_hydrochloride	180.087	72.044	20	1.565	123
Azelaic_acid	187.097	125.097	20	1.565	100
Methyl_indole_acetate	190.108	69.033	20	1.565	123
Citric_acid	191.02	111.009	20	1.565	85
5NEGTIVEMethoxytryptamine	191.119	174.091	20	1.565	123
DNEGTIVEGalacturonic_acid	193.035	59.014	20	1.565	150
Mucic_acid	209.03	85.03	20	1.565	130
10NEGTIVECamphorsulfonic_acid_Positive	233.084	151.112	20	1.565	123
Lidocaine	235.181	86.096	20	1.565	123
2_NEGTIVEDeoxyadenosine	252.109	136.062	20	1.565	123
2_NEGTIVEDeoxyguanosine	266.089	150.042	20	1.565	181
Naringenin	273.077	153.018	20	1.565	130
Linolenic_acid	279.16	149.024	20	1.565	123
NNEGTIVEAcetylneuraminic_acid	308.098	87.009	20	1.565	181
Ribulose_1_5NEGTIVEbisphosphate	308.978	96.969	20	1.565	181
Tabersonine	337.192	337.191	20	1.565	140
Jatrorrhizine	338.14	322.107	26.667	1.565	123
Jatrorrhizine_NEG	338.14	308.092	20	1.565	181
4NEGTIVEMethylumbelliferylNEGTIVEDNEGTIVEglucoside	339.109	177.055	20	1.565	140
Maltose	341.109	101.024	20	1.565	181
Magnoflorine	343.297	240.235	20	1.565	123
Zeatin_riboside	352.163	220.121	20	1.565	140
Vincamine	355.203	337.191	20	1.565	140
GuanosineNEGTIVE5_NEGTIVEmonophosphate	362.05	78.959	20	1.565	181
Ononin	431.136	269.081	20	1.565	170
DNEGTIVEglucosylsphingosine	462.345	282.279	20	1.565	180
Vinblastine	811.431	224.128	20	1.565	270
